# Supplementary material for: New framework for automated article selection applied to a literature review of Enhanced Biological Phosphorus Removal
Source: PLoS One. 2019 May 9;14(5):e0216126. doi: 10.1371/journal.pone.0216126 (PMC6508622; doi:10.1371/journal.pone.0216126)
Supplement: S1 File — Publications with corresponding identifiers, including cluster membership. Generated as a ‘map file’ using VOSviewer. (TXT) [file pone.0216126.s001.txt]

id	label	description	url	x	y	cluster	weight<Links>	weight<Total link strength>	weight<Citations>	weight<Norm. citations>	score<Pub. year>	score<Citations>	score<Norm. citations>
1	scherson (2014)	<table><tr><td>Authors:</td><td>scherson, yd; woo, sg; criddle, cs</td></tr><tr><td>Title:</td><td>production of nitrous oxide from anaerobic digester centrate and its use as a co-oxidant of biogas to enhance energy recovery</td></tr><tr><td>Source:</td><td>environmental science & technology, 48(10), 5612-5619</td></tr><tr><td>Year:</td><td>2014</td></tr></table>	https://doi.org/10.1021/es501009j	0.6125	-0.1656	3	264	21	11	1.3355	2014	11	1.3355
2	xu (2014a)	<table><tr><td>Authors:</td><td>xu, sn; wu, dl; hu, zq</td></tr><tr><td>Title:</td><td>impact of hydraulic retention time on organic and nutrient removal in a membrane coupled sequencing batch reactor</td></tr><tr><td>Source:</td><td>water research, 55, 12-20</td></tr><tr><td>Year:</td><td>2014</td></tr></table>	https://doi.org/10.1016/j.watres.2014.01.046	0.3951	0.5271	5	467	39	13	1.5783	2014	13	1.5783
3	zou (2014a)	<table><tr><td>Authors:</td><td>zou, hm; lu, xw; saad, a</td></tr><tr><td>Title:</td><td>characterization of microorganisms responsible for phosphorus removal linking operation performance with microbial community structure at low temperature</td></tr><tr><td>Source:</td><td>environmental technology, 35(9), 1101-1109</td></tr><tr><td>Year:</td><td>2014</td></tr></table>		0.9047	0.3661	3	461	25	4	0.4856	2014	4	0.4856
4	zhang (2014a)	<table><tr><td>Authors:</td><td>zhang, my; kuba, t</td></tr><tr><td>Title:</td><td>inhibitory effect of metal ions on the poly-phosphate release from sewage sludge during thermal treatment</td></tr><tr><td>Source:</td><td>environmental technology, 35(9), 1157-1164</td></tr><tr><td>Year:</td><td>2014</td></tr></table>		0.1165	-0.0653	7	138	13	5	0.6071	2014	5	0.6071
5	nilsson (2014)	<table><tr><td>Authors:</td><td>nilsson, f; hagman, m; mielczarek, at; nielsen, ph; jonsson, k</td></tr><tr><td>Title:</td><td>application of ozone in full-scale to reduce filamentous bulking sludge at oresundsverket wwtp</td></tr><tr><td>Source:</td><td>ozone-science & engineering, 36(3), 238-243</td></tr><tr><td>Year:</td><td>2014</td></tr></table>	https://doi.org/10.1080/01919512.2013.867231	0.2124	0.0734	6	126	12	1	0.1214	2014	1	0.1214
6	flavigny (2014)	<table><tr><td>Authors:</td><td>flavigny, r</td></tr><tr><td>Title:</td><td>diabetic glucose meter for the determination of glucose in microbial cultures</td></tr><tr><td>Source:</td><td>journal of microbiological methods, 100, 91-92</td></tr><tr><td>Year:</td><td>2014</td></tr></table>	https://doi.org/10.1016/j.mimet.2014.03.002	0.4627	-0.1691	4	301	9	1	0.1214	2014	1	0.1214
7	van den brand (2014a)	<table><tr><td>Authors:</td><td>van den brand, tph; roest, k; brdjanovic, d; chen, gh; van loosdrecht, mcm</td></tr><tr><td>Title:</td><td>temperature effect on acetate and propionate consumption by sulfate-reducing bacteria in saline wastewater</td></tr><tr><td>Source:</td><td>applied microbiology and biotechnology, 98(9), 4245-4255</td></tr><tr><td>Year:</td><td>2014</td></tr></table>	https://doi.org/10.1007/s00253-013-5482-9	0.5952	0.6088	8	252	24	8	0.9713	2014	8	0.9713
8	chen (2014a)	<table><tr><td>Authors:</td><td>chen, hb; wang, db; li, xm; yang, q; luo, k; zeng, gm</td></tr><tr><td>Title:</td><td>temperature influence on biological phosphorus removal induced by aerobic/extended-idle regime</td></tr><tr><td>Source:</td><td>environmental science and pollution research, 21(9), 6034-6043</td></tr><tr><td>Year:</td><td>2014</td></tr></table>	https://doi.org/10.1007/s11356-014-2547-y	0.5029	0.1321	4	973	29	4	0.4856	2014	4	0.4856
9	azimi (2014)	<table><tr><td>Authors:</td><td>azimi, y; allen, dg; farnood, rr</td></tr><tr><td>Title:</td><td>enhancing disinfection by advanced oxidation under uv irradiation in polyphosphate-containing wastewater flocs</td></tr><tr><td>Source:</td><td>water research, 54, 179-187</td></tr><tr><td>Year:</td><td>2014</td></tr></table>	https://doi.org/10.1016/j.watres.2014.01.011	0.5703	0.1223	7	65	11	6	0.7285	2014	6	0.7285
10	huang (2014)	<table><tr><td>Authors:</td><td>huang, p; li, l; kotay, sm; goel, r</td></tr><tr><td>Title:</td><td>carbon mass balance and microbial ecology in a laboratory scale reactor achieving simultaneous sludge reduction and nutrient removal</td></tr><tr><td>Source:</td><td>water research, 53, 153-167</td></tr><tr><td>Year:</td><td>2014</td></tr></table>	https://doi.org/10.1016/j.watres.2013.12.035	0.5651	0.1043	6	625	49	11	1.3355	2014	11	1.3355
11	seshan (2014)	<table><tr><td>Authors:</td><td>seshan, h; goyal, mk; falk, mw; wuertz, s</td></tr><tr><td>Title:</td><td>support vector regression model of wastewater bioreactor performance using microbial community diversity indices: effect of stress and bioaugmentation</td></tr><tr><td>Source:</td><td>water research, 53, 282-296</td></tr><tr><td>Year:</td><td>2014</td></tr></table>	https://doi.org/10.1016/j.watres.2014.01.015	1.1522	0.0587	3	219	23	7	0.8499	2014	7	0.8499
12	li (2014a)	<table><tr><td>Authors:</td><td>li, b; wu, gx</td></tr><tr><td>Title:</td><td>effects of sludge retention times on nutrient removal and nitrous oxide emission in biological nutrient removal processes</td></tr><tr><td>Source:</td><td>international journal of environmental research and public health, 11(4), 3553-3569</td></tr><tr><td>Year:</td><td>2014</td></tr></table>	https://doi.org/10.3390/ijerph110403553	0.3502	0.4263	6	534	32	7	0.8499	2014	7	0.8499
13	hu (2014)	<table><tr><td>Authors:</td><td>hu, x; xie, l; shim, h; zhang, sf; yang, dh</td></tr><tr><td>Title:</td><td>biological nutrient removal in a full scale anoxic/anaerobic/aerobic/pre-anoxic-mbr plant for low c/n ratio municipal wastewater treatment</td></tr><tr><td>Source:</td><td>chinese journal of chemical engineering, 22(4), 447-454</td></tr><tr><td>Year:</td><td>2014</td></tr></table>	https://doi.org/10.1016/s1004-9541(14)60064-1	0.3216	0.8406	5	160	14	14	1.6998	2014	14	1.6998
15	kruk (2014)	<table><tr><td>Authors:</td><td>kruk, dj; elektorowicz, m; oleszkiewicz, ja</td></tr><tr><td>Title:</td><td>struvite precipitation and phosphorus removal using magnesium sacrificial anode</td></tr><tr><td>Source:</td><td>chemosphere, 101, 28-33</td></tr><tr><td>Year:</td><td>2014</td></tr></table>	https://doi.org/10.1016/j.chemosphere.2013.12.036	-0.3651	0.8761	7	25	9	12	1.4569	2014	12	1.4569
16	chen (2014b)	<table><tr><td>Authors:</td><td>chen, h; zheng, x; chen, yg; li, m; liu, k; li, x</td></tr><tr><td>Title:</td><td>influence of copper nanoparticles on the physical-chemical properties of activated sludge</td></tr><tr><td>Source:</td><td>plos one, 9(3)</td></tr><tr><td>Year:</td><td>2014</td></tr></table>	https://doi.org/10.1371/journal.pone.0092871	0.8745	0.5165	6	445	39	9	1.0927	2014	9	1.0927
17	zhou (2014a)	<table><tr><td>Authors:</td><td>zhou, z; xing, c; wu, zc; tong, f; wang, jr</td></tr><tr><td>Title:</td><td>optimization of a full-scale unitank wastewater treatment plant for biological phosphorus removal</td></tr><tr><td>Source:</td><td>environmental technology, 35(6), 766-772</td></tr><tr><td>Year:</td><td>2014</td></tr></table>	https://doi.org/10.1080/09593330.2013.850519	0.255	0.5926	2	118	14	1	0.1214	2014	1	0.1214
18	li (2014b)	<table><tr><td>Authors:</td><td>li, x; chen, yg; zhao, s; wang, db; zheng, x; luo, jy</td></tr><tr><td>Title:</td><td>lactic acid accumulation from sludge and food waste to improve the yield of propionic acid-enriched vfa</td></tr><tr><td>Source:</td><td>biochemical engineering journal, 84, 28-35</td></tr><tr><td>Year:</td><td>2014</td></tr></table>	https://doi.org/10.1016/j.bej.2013.12.020	0.3278	0.9911	6	139	18	13	1.5783	2014	13	1.5783
19	liu (2014)	<table><tr><td>Authors:</td><td>liu, hb; zhu, ml; gao, ss; xia, sq; sun, lp</td></tr><tr><td>Title:</td><td>enhancing denitrification phosphorus removal with a novel nutrient removal process: role of configuration</td></tr><tr><td>Source:</td><td>chemical engineering journal, 240, 404-412</td></tr><tr><td>Year:</td><td>2014</td></tr></table>	https://doi.org/10.1016/j.cej.2013.11.069	0.5258	0.3863	2	370	33	8	0.9713	2014	8	0.9713
20	sheik (2014)	<table><tr><td>Authors:</td><td>sheik, ar; muller, eel; wilmes, p</td></tr><tr><td>Title:</td><td>a hundred years of activated sludge: time for a rethink</td></tr><tr><td>Source:</td><td>frontiers in microbiology, 5</td></tr><tr><td>Year:</td><td>2014</td></tr></table>	https://doi.org/10.3389/fmicb.2014.00047	0.6514	-0.051	3	903	66	9	1.0927	2014	9	1.0927
21	kamika (2014)	<table><tr><td>Authors:</td><td>kamika, i; coetzee, m; mamba, bb; msagati, t; momba, mnb</td></tr><tr><td>Title:</td><td>the impact of microbial ecology and chemical profile on the enhanced biological phosphorus removal (ebpr) process: a case study of northern wastewater treatment works, johannesburg</td></tr><tr><td>Source:</td><td>international journal of environmental research and public healt…	https://doi.org/10.3390/ijerph110302876	0.2849	-0.2393	4	928	32	7	0.8499	2014	7	0.8499
22	kleybocker (2014)	<table><tr><td>Authors:</td><td>kleybocker, a; lienen, t; liebrich, m; kasina, m; kraume, m; wurdemann, h</td></tr><tr><td>Title:</td><td>application of an early warning indicator and cao to maximize the time-space-yield of an completely mixed waste digester using rape seed oil as co-substrate</td></tr><tr><td>Source:</td><td>waste management, 34(3), 661-668</td></tr><tr><td>Year:</td><td>2014</t…	https://doi.org/10.1016/j.wasman.2013.11.011	0.5956	0.1503	8	491	24	3	0.3642	2014	3	0.3642
23	daigger (2014)	<table><tr><td>Authors:</td><td>daigger, gt; littleton, hx</td></tr><tr><td>Title:</td><td>simultaneous biological nutrient removal: a state-of-the-art review</td></tr><tr><td>Source:</td><td>water environment research, 86(3), 245-257</td></tr><tr><td>Year:</td><td>2014</td></tr></table>	https://doi.org/10.2175/106143013x13736496908555	0.0473	0.3249	2	298	59	9	1.0927	2014	9	1.0927
24	mcilroy (2014)	<table><tr><td>Authors:</td><td>mcilroy, sj; albertsen, m; andresen, ek; saunders, am; kristiansen, r; stokholm-bjerregaard, m; nielsen, kl; nielsen, ph</td></tr><tr><td>Title:</td><td>'candidatus competibacter'-lineage genomes retrieved from metagenomes reveal functional metabolic diversity</td></tr><tr><td>Source:</td><td>isme journal, 8(3), 613-624</td></tr><tr><td>Year:</td><td>2014</td></tr>…	https://doi.org/10.1038/ismej.2013.162	1.214	-0.3157	3	933	64	28	3.3995	2014	28	3.3995
25	xie (2014)	<table><tr><td>Authors:</td><td>xie, bz; dong, wb; liu, bj; liu, h</td></tr><tr><td>Title:</td><td>enhancement of pollutants removal from real sewage by embedding microbial fuel cell in anaerobic-anoxic-oxic wastewater treatment process</td></tr><tr><td>Source:</td><td>journal of chemical technology and biotechnology, 89(3), 448-454</td></tr><tr><td>Year:</td><td>2014</td></tr></table>	https://doi.org/10.1002/jctb.4138	-0.007	0.5501	2	261	11	6	0.7285	2014	6	0.7285
26	pronk (2014)	<table><tr><td>Authors:</td><td>pronk, m; bassin, jp; de kreuk, mk; kleerebezem, r; van loosdrecht, mcm</td></tr><tr><td>Title:</td><td>evaluating the main and side effects of high salinity on aerobic granular sludge</td></tr><tr><td>Source:</td><td>applied microbiology and biotechnology, 98(3), 1339-1348</td></tr><tr><td>Year:</td><td>2014</td></tr></table>	https://doi.org/10.1007/s00253-013-4912-z	0.6125	0.4519	8	307	32	23	2.7925	2014	23	2.7925
27	iordache (2014)	<table><tr><td>Authors:</td><td>iordache, s; dunea, d; ianache, c</td></tr><tr><td>Title:</td><td>optimizing nutrients removal from municipal wastewater treatment plants using computer simulation</td></tr><tr><td>Source:</td><td>revista de chimie, 65(2), 242-248</td></tr><tr><td>Year:</td><td>2014</td></tr></table>		-0.457	0.2855	5	194	11	3	0.3642	2014	3	0.3642
28	miao (2014)	<table><tr><td>Authors:</td><td>miao, zj; zeng, w; wang, sy; peng, yz; cao, gh; weng, dc; xue, gs; yang, q</td></tr><tr><td>Title:</td><td>effect of temperature on anoxic metabolism of nitrites to nitrous oxide by polyphosphate accumulating organisms</td></tr><tr><td>Source:</td><td>journal of environmental sciences, 26(2), 264-273</td></tr><tr><td>Year:</td><td>2014</td></tr></table>	https://doi.org/10.1016/s1001-0742(13)60406-4	0.6447	0.2508	6	813	29	4	0.4856	2014	4	0.4856
29	zeng (2014)	<table><tr><td>Authors:</td><td>zeng, w; li, bx; yang, yy; wang, xd; li, l; peng, yz</td></tr><tr><td>Title:</td><td>impact of nitrite on aerobic phosphorus uptake by poly-phosphate accumulating organisms in enhanced biological phosphorus removal sludges</td></tr><tr><td>Source:</td><td>bioprocess and biosystems engineering, 37(2), 277-287</td></tr><tr><td>Year:</td><td>2014</td></tr></table>	https://doi.org/10.1007/s00449-013-0993-4	0.6598	0.1666	2	910	31	3	0.3642	2014	3	0.3642
30	li (2014c)	<table><tr><td>Authors:</td><td>li, ym; zou, jt; zhang, ll; sun, j</td></tr><tr><td>Title:</td><td>aerobic granular sludge for simultaneous accumulation of mineral phosphorus and removal of nitrogen via nitrite in wastewater</td></tr><tr><td>Source:</td><td>bioresource technology, 154, 178-184</td></tr><tr><td>Year:</td><td>2014</td></tr></table>	https://doi.org/10.1016/j.biortech.2013.12.033	0.8038	0.4216	8	257	25	21	2.5496	2014	21	2.5496
31	nguyen (2014)	<table><tr><td>Authors:</td><td>nguyen, dd; ngo, hh; yoon, ys</td></tr><tr><td>Title:</td><td>a new hybrid treatment system of bioreactors and electrocoagulation for superior removal of organic and nutrient pollutants from municipal wastewater</td></tr><tr><td>Source:</td><td>bioresource technology, 153, 116-125</td></tr><tr><td>Year:</td><td>2014</td></tr></table>	https://doi.org/10.1016/j.biortech.2013.11.048	0.0986	0.6666	2	108	18	11	1.3355	2014	11	1.3355
32	wu (2014)	<table><tr><td>Authors:</td><td>wu, d; ekama, ga; wang, hg; wei, l; lu, h; chui, hk; liu, wt; brdjanovic, d; van loosdrecht, mcm; chen, gh</td></tr><tr><td>Title:</td><td>simultaneous nitrogen and phosphorus removal in the sulfur cycle-associated enhanced biological phosphorus removal (ebpr) process</td></tr><tr><td>Source:</td><td>water research, 49, 251-264</td></tr><tr><td>Year:</td><td>2014</…	https://doi.org/10.1016/j.watres.2013.11.029	0.4682	0.0136	8	967	40	14	1.6998	2014	14	1.6998
33	krasnits (2014)	<table><tr><td>Authors:</td><td>krasnits, e; beliavski, m; tarre, s; green, m</td></tr><tr><td>Title:</td><td>the contribution of suspended solids to municipal wastewater pha-based denitrification</td></tr><tr><td>Source:</td><td>environmental technology, 35(3), 313-321</td></tr><tr><td>Year:</td><td>2014</td></tr></table>	https://doi.org/10.1080/09593330.2013.827728	0.3484	0.0508	4	578	28	3	0.3642	2014	3	0.3642
34	zhang (2014b)	<table><tr><td>Authors:</td><td>zhang, l; wu, wt; liu, jy; zhou, q; luo, jh; zhang, jq; wang, xz</td></tr><tr><td>Title:</td><td>removal of phosphate from water using raw and activated laterite: batch and column studies</td></tr><tr><td>Source:</td><td>desalination and water treatment, 52(4-6), 775-783</td></tr><tr><td>Year:</td><td>2014</td></tr></table>	https://doi.org/10.1080/19443994.2013.826786	0.1709	0.8921	7	104	15	8	0.9713	2014	8	0.9713
35	alito (2014)	<table><tr><td>Authors:</td><td>alito, cl; gunsch, ck</td></tr><tr><td>Title:</td><td>assessing the effects of silver nanoparticles on biological nutrient removal in bench-scale activated sludge sequencing batch reactors</td></tr><tr><td>Source:</td><td>environmental science & technology, 48(2), 970-976</td></tr><tr><td>Year:</td><td>2014</td></tr></table>	https://doi.org/10.1021/es403640j	1.4226	0.3587	6	89	12	19	2.3068	2014	19	2.3068
38	ge (2014)	<table><tr><td>Authors:</td><td>ge, sj; zhu, yp; qiu, s; yang, x; ma, b; huang, dh; peng, yz</td></tr><tr><td>Title:</td><td>evaluation of upgrading a full-scale activated sludge process integrated with floating biofilm carriers</td></tr><tr><td>Source:</td><td>water science and technology, 70(10), 1594-1601</td></tr><tr><td>Year:</td><td>2014</td></tr></table>	https://doi.org/10.2166/wst.2014.370	0.2377	0.6066	2	154	10	3	0.3642	2014	3	0.3642
39	zou (2014b)	<table><tr><td>Authors:</td><td>zou, hm; lu, xw; li, t</td></tr><tr><td>Title:</td><td>effect of side-stream phosphorus recovery on biological phosphorus removal performance investigated by chemical and microbial analyses in a novel bnr-ic process</td></tr><tr><td>Source:</td><td>water science and technology, 70(9), 1441-1447</td></tr><tr><td>Year:</td><td>2014</td></tr></table>	https://doi.org/10.2166/wst.2014.351	0.6087	0.6633	7	87	14	2	0.2428	2014	2	0.2428
40	yang (2014a)	<table><tr><td>Authors:</td><td>yang, ss; guo, wq; chen, yd; zhou, xj; zheng, hs; feng, xc; yin, rl; ren, nq</td></tr><tr><td>Title:</td><td>simultaneous nutrient removal and reduction in sludge from sewage waste using an alternating anaerobic-anoxic-microaerobic-aerobic system combining ozone/ultrasound technology</td></tr><tr><td>Source:</td><td>rsc advances, 4(95), 52892-52897</td></tr><tr><td…	https://doi.org/10.1039/c4ra05762g	0.5443	0.6448	6	164	18	8	0.9713	2014	8	0.9713
41	jahan (2014)	<table><tr><td>Authors:</td><td>jahan, k; hoque, s; ahmed, t</td></tr><tr><td>Title:</td><td>activated sludge and other aerobic suspended culture processes</td></tr><tr><td>Source:</td><td>water environment research, 86(10), 1026-1069</td></tr><tr><td>Year:</td><td>2014</td></tr></table>	https://doi.org/10.2175/106143014x14031280667499	1.1216	0.5465	6	86	45	2	0.2428	2014	2	0.2428
42	czerwionka (2014)	<table><tr><td>Authors:</td><td>czerwionka, k; makinia, j</td></tr><tr><td>Title:</td><td>dissolved and colloidal organic nitrogen removal from wastewater treatment plants effluents and reject waters using physical-chemical processes</td></tr><tr><td>Source:</td><td>water science and technology, 70(3), 561-568</td></tr><tr><td>Year:</td><td>2014</td></tr></table>	https://doi.org/10.2166/wst.2014.267	0.3667	0.6647	5	55	7	3	0.3642	2014	3	0.3642
43	guerrero (2014)	<table><tr><td>Authors:</td><td>guerrero, j; guisasola, a; baeza, ja</td></tr><tr><td>Title:</td><td>a novel control strategy for efficient biological phosphorus removal with carbon-limited wastewaters</td></tr><tr><td>Source:</td><td>water science and technology, 70(4), 691-697</td></tr><tr><td>Year:</td><td>2014</td></tr></table>	https://doi.org/10.2166/wst.2014.280	-0.313	0.7602	5	68	13	2	0.2428	2014	2	0.2428
44	wei (2014)	<table><tr><td>Authors:</td><td>wei, j; imai, t; higuchi, t; arfarita, n; yamamoto, k; sekine, m; kanno, a</td></tr><tr><td>Title:</td><td>effect of different carbon sources on the biological phosphorus removal by a sequencing batch reactor using pressurized pure oxygen</td></tr><tr><td>Source:</td><td>biotechnology & biotechnological equipment, 28(3), 471-477</td></tr><tr><td>Year:</td><td>2014<…	https://doi.org/10.1080/13102818.2014.924200	0.0751	-0.1008	4	817	27	3	0.3642	2014	3	0.3642
47	wang (2014a)	<table><tr><td>Authors:</td><td>wang, j; qi, r; liu, mm; li, q; bao, hp; li, ym; wang, s; tandoi, v; yang, m</td></tr><tr><td>Title:</td><td>the potential role of 'candidatus microthrix parvicella' in phosphorus removal during sludge bulking in two full-scale enhanced biological phosphorus removal plants</td></tr><tr><td>Source:</td><td>water science and technology, 70(2), 367-375</td></tr><tr><t…	https://doi.org/10.2166/wst.2014.216	1.0895	-0.2005	3	604	26	9	1.0927	2014	9	1.0927
48	thakur (2014)	<table><tr><td>Authors:</td><td>thakur, c; srivastava, vc; mall, id</td></tr><tr><td>Title:</td><td>aerobic degradation of petroleum refinery wastewater in sequential batch reactor</td></tr><tr><td>Source:</td><td>journal of environmental science and health part a-toxic/hazardous substances & environmental engineering, 49(12), 1436-1444</td></tr><tr><td>Year:</td><td>2014</td></tr></table>	https://doi.org/10.1080/10934529.2014.928557	0.0045	0.4873	2	46	8	1	0.1214	2014	1	0.1214
54	mkhize (2014)	<table><tr><td>Authors:</td><td>mkhize, nt; msagati, tam; mamba, bb; momba, m</td></tr><tr><td>Title:</td><td>determination of volatile fatty acids in wastewater by solvent extraction and gas chromatography</td></tr><tr><td>Source:</td><td>physics and chemistry of the earth, 67-69, 86-92</td></tr><tr><td>Year:</td><td>2014</td></tr></table>	https://doi.org/10.1016/j.pce.2013.10.008	0.1276	0.6436	7	201	10	5	0.6071	2014	5	0.6071
55	muserere (2014)	<table><tr><td>Authors:</td><td>muserere, st; hoko, z; nhapi, i</td></tr><tr><td>Title:</td><td>characterisation of raw sewage and performance assessment of primary settling tanks at firle sewage treatment works, harare, zimbabwe</td></tr><tr><td>Source:</td><td>physics and chemistry of the earth, 67-69, 226-235</td></tr><tr><td>Year:</td><td>2014</td></tr></table>	https://doi.org/10.1016/j.pce.2013.10.004	-0.0046	0.6716	2	29	2	2	0.2428	2014	2	0.2428
56	melidis (2014)	<table><tr><td>Authors:</td><td>melidis, p; kapagiannidis, ag; ntougias, s; davididou, k; aivasidis, a</td></tr><tr><td>Title:</td><td>performance and metabolic aspects of a novel enhanced biological phosphorus removal system with intermittent feeding and alternate aeration</td></tr><tr><td>Source:</td><td>water science and technology, 69(8), 1612-1619</td></tr><tr><td>Year:</td><td>2014</td></tr…	https://doi.org/10.2166/wst.2013.811	0.1833	0.3386	2	563	19	1	0.1214	2014	1	0.1214
57	kang (2014)	<table><tr><td>Authors:</td><td>kang, dw; noguera, dr</td></tr><tr><td>Title:</td><td>candidatus accumulibacter phosphatis: elusive bacterium responsible for enhanced biological phosphorus removal</td></tr><tr><td>Source:</td><td>journal of environmental engineering, 140(1), 2-10</td></tr><tr><td>Year:</td><td>2014</td></tr></table>	https://doi.org/10.1061/(asce)ee.1943-7870.0000781	0.8209	-0.4724	3	1066	60	3	0.3642	2014	3	0.3642
58	drewnowski (2014a)	<table><tr><td>Authors:</td><td>drewnowski, j</td></tr><tr><td>Title:</td><td>the impact of slowly biodegradable organic compounds on the oxygen uptake rate in activated sludge systems</td></tr><tr><td>Source:</td><td>water science and technology, 69(6), 1136-1144</td></tr><tr><td>Year:</td><td>2014</td></tr></table>	https://doi.org/10.2166/wst.2013.771	-0.5705	0.3685	5	268	33	3	0.3642	2014	3	0.3642
60	xia (2014a)	<table><tr><td>Authors:</td><td>xia, cw; ma, yj; zhang, f; lu, yz; zeng, rj</td></tr><tr><td>Title:</td><td>a novel approach for phosphorus recovery and no wasted sludge in enhanced biological phosphorus removal process with external cod addition</td></tr><tr><td>Source:</td><td>applied biochemistry and biotechnology, 172(2), 820-828</td></tr><tr><td>Year:</td><td>2014</td></tr></table>	https://doi.org/10.1007/s12010-013-0575-6	0.3752	0.2464	2	913	23	3	0.3642	2014	3	0.3642
62	luo (2014)	<table><tr><td>Authors:</td><td>luo, jy; feng, ly; zhang, w; li, x; chen, h; wang, db; chen, yg</td></tr><tr><td>Title:</td><td>improved production of short-chain fatty acids from waste activated sludge driven by carbohydrate addition in continuous-flow reactors: influence of srt and temperature</td></tr><tr><td>Source:</td><td>applied energy, 113, 51-58</td></tr><tr><td>Year:</td><td>2014</td></…	https://doi.org/10.1016/j.apenergy.2013.07.006	0.4067	0.9592	6	200	21	24	2.9139	2014	24	2.9139
63	shi (2014)	<table><tr><td>Authors:</td><td>shi, j; lu, xw; yu, r; gu, q; zhou, y</td></tr><tr><td>Title:</td><td>influence of wastewater composition on nutrient removal behaviors in the new anaerobic-anoxic/nitrifying/induced crystallization process</td></tr><tr><td>Source:</td><td>saudi journal of biological sciences, 21(1), 71-80</td></tr><tr><td>Year:</td><td>2014</td></tr></table>	https://doi.org/10.1016/j.sjbs.2013.06.003	0.303	0.3713	2	708	35	4	0.4856	2014	4	0.4856
64	yang (2014b)	<table><tr><td>Authors:</td><td>yang, y; quensen, j; mathieu, j; wang, q; wang, j; li, my; tiedje, jm; alvarez, pjj</td></tr><tr><td>Title:</td><td>pyrosequencing reveals higher impact of silver nanoparticles than ag+ on the microbial community structure of activated sludge</td></tr><tr><td>Source:</td><td>water research, 48, 317-325</td></tr><tr><td>Year:</td><td>2014</td></tr></table>	https://doi.org/10.1016/j.watres.2013.09.046	1.4651	0.0508	6	127	25	55	6.6776	2014	55	6.6776
65	lee (2014a)	<table><tr><td>Authors:</td><td>lee, ws; chua, asm; yeoh, hk; ngoh, gc</td></tr><tr><td>Title:</td><td>a review of the production and applications of waste-derived volatile fatty acids</td></tr><tr><td>Source:</td><td>chemical engineering journal, 235, 83-99</td></tr><tr><td>Year:</td><td>2014</td></tr></table>	https://doi.org/10.1016/j.cej.2013.09.002	0.4252	0.7281	6	292	86	112	13.598	2014	112	13.598
66	kim (2013a)	<table><tr><td>Authors:</td><td>kim, j; lim, j; lee, c</td></tr><tr><td>Title:</td><td>quantitative real-time pcr approaches for microbial community studies in wastewater treatment systems: applications and considerations</td></tr><tr><td>Source:</td><td>biotechnology advances, 31(8), 1358-1373</td></tr><tr><td>Year:</td><td>2013</td></tr></table>	https://doi.org/10.1016/j.biotechadv.2013.05.010	1.3833	0.1205	3	401	59	23	1.9137	2013	23	1.9137
67	durn (2013)	<table><tr><td>Authors:</td><td>durn, g; hrenovic, j; sekovanic, l</td></tr><tr><td>Title:</td><td>terra rossa as the substrate for biological phosphate removal from wastewater</td></tr><tr><td>Source:</td><td>clay minerals, 48(5), 725-738</td></tr><tr><td>Year:</td><td>2013</td></tr></table>	https://doi.org/10.1180/claymin.2013.048.5.05	-0.0189	-0.8244	10	24	7	1	0.0832	2013	1	0.0832
68	weissbrodt (2013a)	<table><tr><td>Authors:</td><td>weissbrodt, dg; schneiter, gs; furbringer, jm; holliger, c</td></tr><tr><td>Title:</td><td>identification of trigger factors selecting for polyphosphate- and glycogen-accumulating organisms in aerobic granular sludge sequencing batch reactors</td></tr><tr><td>Source:</td><td>water research, 47(19), 7006-7018</td></tr><tr><td>Year:</td><td>2013</td></tr></table>	https://doi.org/10.1016/j.watres.2013.08.043	0.8303	0.0324	8	745	36	20	1.6641	2013	20	1.6641
69	flowers (2013a)	<table><tr><td>Authors:</td><td>flowers, jj; cadkin, ta; mcmahon, kd</td></tr><tr><td>Title:</td><td>seasonal bacterial community dynamics in a full-scale enhanced biological phosphorus removal plant</td></tr><tr><td>Source:</td><td>water research, 47(19), 7019-7031</td></tr><tr><td>Year:</td><td>2013</td></tr></table>	https://doi.org/10.1016/j.watres.2013.07.054	1.1783	-0.1824	3	581	32	13	1.0817	2013	13	1.0817
70	lanham (2013a)	<table><tr><td>Authors:</td><td>lanham, ab; oehmen, a; saunders, am; carvalho, g; nielsen, ph; reis, mam</td></tr><tr><td>Title:</td><td>metabolic versatility in full-scale wastewater treatment plants performing enhanced biological phosphorus removal</td></tr><tr><td>Source:</td><td>water research, 47(19), 7032-7041</td></tr><tr><td>Year:</td><td>2013</td></tr></table>	https://doi.org/10.1016/j.watres.2013.08.042	0.7464	-0.1477	4	1113	45	17	1.4145	2013	17	1.4145
71	gobi (2013)	<table><tr><td>Authors:</td><td>gobi, k; vadivelu, vm</td></tr><tr><td>Title:</td><td>by-products of palm oil mill effluent treatment plant - a step towards sustainability</td></tr><tr><td>Source:</td><td>renewable & sustainable energy reviews, 28, 788-803</td></tr><tr><td>Year:</td><td>2013</td></tr></table>	https://doi.org/10.1016/j.rser.2013.08.049	1.0869	0.2602	4	101	34	11	0.9153	2013	11	0.9153
72	gao (2013)	<table><tr><td>Authors:</td><td>gao, dw; yin, h; liu, l; li, x; liang, h</td></tr><tr><td>Title:</td><td>effects of idle time on biological phosphorus removal by sequencing batch reactors</td></tr><tr><td>Source:</td><td>journal of environmental sciences, 25(12), 2396-2402</td></tr><tr><td>Year:</td><td>2013</td></tr></table>	https://doi.org/10.1016/s1001-0742(12)60294-0	0.6485	-0.094	4	454	16	1	0.0832	2013	1	0.0832
73	el shorbagy (2013)	<table><tr><td>Authors:</td><td>el shorbagy, we; radif, nn; droste, rl</td></tr><tr><td>Title:</td><td>optimization of a(2)o bnr processes using asm and eawag bio-p models: model performance</td></tr><tr><td>Source:</td><td>water environment research, 85(12), 2271-2284</td></tr><tr><td>Year:</td><td>2013</td></tr></table>	https://doi.org/10.2175/106143013x13596524517102	-0.5854	0.4744	5	189	20	3	0.2496	2013	3	0.2496
74	flowers (2013b)	<table><tr><td>Authors:</td><td>flowers, jj; he, sm; malfatti, s; del rio, tg; tringe, sg; hugenholtz, p; mcmahon, kd</td></tr><tr><td>Title:</td><td>comparative genomics of two 'candidatus accumulibacter' clades performing biological phosphorus removal</td></tr><tr><td>Source:</td><td>isme journal, 7(12), 2301-2314</td></tr><tr><td>Year:</td><td>2013</td></tr></table>	https://doi.org/10.1038/ismej.2013.117	1.4824	-0.3223	3	770	35	29	2.4129	2013	29	2.4129
75	wang (2013a)	<table><tr><td>Authors:</td><td>wang, xl; wang, ym; zhang, x; feng, hy; li, cr; xu, tw</td></tr><tr><td>Title:</td><td>phosphate recovery from excess sludge by conventional electrodialysis (ced) and electrodialysis with bipolar membranes (edbm)</td></tr><tr><td>Source:</td><td>industrial & engineering chemistry research, 52(45), 15896-15904</td></tr><tr><td>Year:</td><td>2013</td></tr></table>	https://doi.org/10.1021/ie4014088	0.0375	0.3522	7	206	15	9	0.7488	2013	9	0.7488
76	mesquita (2013a)	<table><tr><td>Authors:</td><td>mesquita, dp; amaral, al; ferreira, ec</td></tr><tr><td>Title:</td><td>activated sludge characterization through microscopy: a review on quantitative image analysis and chemometric techniques</td></tr><tr><td>Source:</td><td>analytica chimica acta, 802, 14-28</td></tr><tr><td>Year:</td><td>2013</td></tr></table>	https://doi.org/10.1016/j.aca.2013.09.016	0.7796	0.044	9	870	112	15	1.2481	2013	15	1.2481
77	lanham (2013b)	<table><tr><td>Authors:</td><td>lanham, ab; ricardo, ar; albuquerque, mge; pardelha, f; carvalheira, m; coma, m; fradinho, j; carvalho, g; oehmen, a; reis, mam</td></tr><tr><td>Title:</td><td>determination of the extraction kinetics for the quantification of polyhydroxyalkanoate monomers in mixed microbial systems</td></tr><tr><td>Source:</td><td>process biochemistry, 48(11), 1626-1634</td></tr><…	https://doi.org/10.1016/j.procbio.2013.07.023	0.4483	-0.1818	4	703	17	10	0.832	2013	10	0.832
78	sun (2013)	<table><tr><td>Authors:</td><td>sun, fy; wang, xm; li, xy</td></tr><tr><td>Title:</td><td>an innovative membrane bioreactor (mbr) system for simultaneous nitrogen and phosphorus removal</td></tr><tr><td>Source:</td><td>process biochemistry, 48(11), 1749-1756</td></tr><tr><td>Year:</td><td>2013</td></tr></table>	https://doi.org/10.1016/j.procbio.2013.08.009	0.3955	0.667	5	792	30	10	0.832	2013	10	0.832
79	rocktaschel (2013)	<table><tr><td>Authors:</td><td>rocktaschel, t; klarmann, c; helmreich, b; ochoa, j; boisson, p; sorensen, kh; horn, h</td></tr><tr><td>Title:</td><td>comparison of two different anaerobic feeding strategies to establish a stable aerobic granulated sludge bed</td></tr><tr><td>Source:</td><td>water research, 47(17), 6423-6431</td></tr><tr><td>Year:</td><td>2013</td></tr></table>	https://doi.org/10.1016/j.watres.2013.08.014	0.7218	0.2811	8	744	33	9	0.7488	2013	9	0.7488
80	wong (2013)	<table><tr><td>Authors:</td><td>wong, py; cheng, ky; kaksonen, ah; sutton, dc; ginige, mp</td></tr><tr><td>Title:</td><td>a novel post denitrification configuration for phosphorus recovery using polyphosphate accumulating organisms</td></tr><tr><td>Source:</td><td>water research, 47(17), 6488-6495</td></tr><tr><td>Year:</td><td>2013</td></tr></table>	https://doi.org/10.1016/j.watres.2013.08.023	0.1715	0.3362	7	862	27	16	1.3313	2013	16	1.3313
81	bugge (2013)	<table><tr><td>Authors:</td><td>bugge, tv; larsen, p; saunders, am; kragelund, c; wybrandt, l; keiding, k; christensen, ml; nielsen, ph</td></tr><tr><td>Title:</td><td>filtration properties of activated sludge in municipal mbr wastewater treatment plants are related to microbial community structure</td></tr><tr><td>Source:</td><td>water research, 47(17), 6719-6730</td></tr><tr><td>Year:</td><td>2…	https://doi.org/10.1016/j.watres.2013.09.009	0.7179	0.494	5	254	41	17	1.4145	2013	17	1.4145
82	zheng (2013a)	<table><tr><td>Authors:</td><td>zheng, m; liu, yc; wang, cw; xu, kn</td></tr><tr><td>Title:</td><td>study on enhanced denitrification using particulate organic matter in membrane bioreactor by mechanism modeling</td></tr><tr><td>Source:</td><td>chemosphere, 93(11), 2669-2674</td></tr><tr><td>Year:</td><td>2013</td></tr></table>	https://doi.org/10.1016/j.chemosphere.2013.08.045	0.268	0.5201	5	211	15	3	0.2496	2013	3	0.2496
83	wang (2013b)	<table><tr><td>Authors:</td><td>wang, yp; cai, jy; lan, jh; liu, zg; he, n; shen, l; li, qb</td></tr><tr><td>Title:</td><td>biosynthesis of poly(hydroxybutyrate-hydroxyvalerate) from the acclimated activated sludge and microbial characterization in this process</td></tr><tr><td>Source:</td><td>bioresource technology, 148, 61-69</td></tr><tr><td>Year:</td><td>2013</td></tr></table>	https://doi.org/10.1016/j.biortech.2013.08.102	1.1118	0.115	4	223	24	11	0.9153	2013	11	0.9153
84	zheng (2013b)	<table><tr><td>Authors:</td><td>zheng, xl; sun, pd; lou, jq; cai, j; song, yq; yu, sj; lu, xy</td></tr><tr><td>Title:</td><td>inhibition of free ammonia to the granule-based enhanced biological phosphorus removal system and the recoverability</td></tr><tr><td>Source:</td><td>bioresource technology, 148, 343-351</td></tr><tr><td>Year:</td><td>2013</td></tr></table>	https://doi.org/10.1016/j.biortech.2013.08.100	0.8273	0.2788	8	877	30	15	1.2481	2013	15	1.2481
85	liu (2013a)	<table><tr><td>Authors:</td><td>liu, xg; dong, b; dai, xh</td></tr><tr><td>Title:</td><td>hydrolysis and acidification of dewatered sludge under mesophilic, thermophilic and extreme thermophilic conditions: effect of ph</td></tr><tr><td>Source:</td><td>bioresource technology, 148, 461-466</td></tr><tr><td>Year:</td><td>2013</td></tr></table>	https://doi.org/10.1016/j.biortech.2013.08.118	0.1296	0.8885	6	302	24	8	0.6656	2013	8	0.6656
86	liu (2013b)	<table><tr><td>Authors:</td><td>liu, cl; wang, hb; xing, wh; wei, l</td></tr><tr><td>Title:</td><td>composition diversity and nutrition conditions for accumulation of polyhydroxyalkanoate (pha) in a bacterial community from activated sludge</td></tr><tr><td>Source:</td><td>applied microbiology and biotechnology, 97(21), 9377-9387</td></tr><tr><td>Year:</td><td>2013</td></tr></table>	https://doi.org/10.1007/s00253-013-5165-6	1.0975	0.2158	4	384	21	15	1.2481	2013	15	1.2481
87	zhang (2013a)	<table><tr><td>Authors:</td><td>zhang, hl; fang, w; wan, yp; sheng, gp; zeng, rj; li, ww; yu, hq</td></tr><tr><td>Title:</td><td>phosphorus removal in an enhanced biological phosphorus removal process: roles of extracellular polymeric substances</td></tr><tr><td>Source:</td><td>environmental science & technology, 47(20), 11482-11489</td></tr><tr><td>Year:</td><td>2013</td></tr></table>	https://doi.org/10.1021/es403227p	0.2363	0.0225	8	832	33	33	2.7458	2013	33	2.7458
88	de la vega (2013)	<table><tr><td>Authors:</td><td>de la vega, ptm; jaramillo, ma; de salazar, em</td></tr><tr><td>Title:</td><td>upgrading the biological nutrient removal process in decentralized wwtps based on the intelligent control of alternating aeration cycles</td></tr><tr><td>Source:</td><td>chemical engineering journal, 232, 213-220</td></tr><tr><td>Year:</td><td>2013</td></tr></table>	https://doi.org/10.1016/j.cej.2013.07.051	-0.0048	0.6795	5	149	10	4	0.3328	2013	4	0.3328
89	wu (2013a)	<table><tr><td>Authors:</td><td>wu, p; ji, xm; song, xk; shen, yl</td></tr><tr><td>Title:</td><td>nutrient removal performance and microbial community analysis of a combined abr-mbr (cambr) process</td></tr><tr><td>Source:</td><td>chemical engineering journal, 232, 273-279</td></tr><tr><td>Year:</td><td>2013</td></tr></table>	https://doi.org/10.1016/j.cej.2013.07.085	0.4044	0.5448	2	522	34	4	0.3328	2013	4	0.3328
90	taya (2013a)	<table><tr><td>Authors:</td><td>taya, c; garlapati, vk; guisasola, a; baeza, ja</td></tr><tr><td>Title:</td><td>the selective role of nitrite in the pao/gao competition</td></tr><tr><td>Source:</td><td>chemosphere, 93(4), 612-618</td></tr><tr><td>Year:</td><td>2013</td></tr></table>	https://doi.org/10.1016/j.chemosphere.2013.06.006	0.8785	0.2221	4	773	42	13	1.0817	2013	13	1.0817
91	zafiriadis (2013)	<table><tr><td>Authors:</td><td>zafiriadis, i; ntougias, s; kapagiannidis, ag; aivasidis, a</td></tr><tr><td>Title:</td><td>metabolic behavior and enzymatic aspects of denitrifying ebpr sludge in a continuous-flow anaerobic-anoxic system</td></tr><tr><td>Source:</td><td>applied biochemistry and biotechnology, 171(4), 939-953</td></tr><tr><td>Year:</td><td>2013</td></tr></table>	https://doi.org/10.1007/s12010-013-0390-0	0.765	-0.0822	3	710	29	4	0.3328	2013	4	0.3328
92	su (2013)	<table><tr><td>Authors:</td><td>su, y; cui, h; li, q; gao, sa; shang, jk</td></tr><tr><td>Title:</td><td>strong adsorption of phosphate by amorphous zirconium oxide nanoparticles</td></tr><tr><td>Source:</td><td>water research, 47(14), 5018-5026</td></tr><tr><td>Year:</td><td>2013</td></tr></table>	https://doi.org/10.1016/j.watres.2013.05.044	0.2972	1.093	7	124	20	75	6.2404	2013	75	6.2404
93	wang (2013c)	<table><tr><td>Authors:</td><td>wang, yy; guo, g; wang, h; stephenson, t; guo, jh; ye, l</td></tr><tr><td>Title:</td><td>long-term impact of anaerobic reaction time on the performance and granular characteristics of granular denitrifying biological phosphorus removal systems</td></tr><tr><td>Source:</td><td>water research, 47(14), 5326-5337</td></tr><tr><td>Year:</td><td>2013</td></tr></table>	https://doi.org/10.1016/j.watres.2013.06.013	0.7499	0.364	8	678	37	27	2.2465	2013	27	2.2465
94	zou (2013)	<table><tr><td>Authors:</td><td>zou, hm; lu, xw; shi, j</td></tr><tr><td>Title:</td><td>investigation of denitrifying phosphorus removal organisms in a two-sludge denitrifying phosphorus removal process</td></tr><tr><td>Source:</td><td>asian journal of chemistry, 25(12), 6826-6830</td></tr><tr><td>Year:</td><td>2013</td></tr></table>		1.0232	0.0252	3	543	12	1	0.0832	2013	1	0.0832
95	yang (2013)	<table><tr><td>Authors:</td><td>yang, x; peng, yz; ren, nq; guo, jh; tang, xx; song, jc</td></tr><tr><td>Title:</td><td>nutrient removal performance and microbial community structure in an ebpr system under the limited filamentous bulking state</td></tr><tr><td>Source:</td><td>bioresource technology, 144, 86-93</td></tr><tr><td>Year:</td><td>2013</td></tr></table>	https://doi.org/10.1016/j.biortech.2013.06.103	0.6199	0.2412	2	561	31	9	0.7488	2013	9	0.7488
96	jia (2013)	<table><tr><td>Authors:</td><td>jia, st; dai, xh; zhang, d; dai, ll; wang, rc; zhao, jf</td></tr><tr><td>Title:</td><td>improved bioproduction of short-chain fatty acids from waste activated sludge by perennial ryegrass addition</td></tr><tr><td>Source:</td><td>water research, 47(13), 4576-4584</td></tr><tr><td>Year:</td><td>2013</td></tr></table>	https://doi.org/10.1016/j.watres.2013.05.012	0.4162	0.8411	6	279	26	16	1.3313	2013	16	1.3313
97	xu (2013)	<table><tr><td>Authors:</td><td>xu, dc; chen, hb; li, xm; yang, q; zeng, tj; luo, k; zeng, gm</td></tr><tr><td>Title:</td><td>enhanced biological nutrient removal in sequencing batch reactors operated as static/oxic/anoxic (soa) process</td></tr><tr><td>Source:</td><td>bioresource technology, 143, 204-211</td></tr><tr><td>Year:</td><td>2013</td></tr></table>	https://doi.org/10.1016/j.biortech.2013.05.092	0.4425	0.1133	4	912	33	6	0.4992	2013	6	0.4992
98	chen (2013a)	<table><tr><td>Authors:</td><td>chen, hb; wang, db; li, xm; yang, q; luo, k; zeng, gm</td></tr><tr><td>Title:</td><td>biological phosphorus removal from real wastewater in a sequencing batch reactor operated as aerobic/extended-idle regime</td></tr><tr><td>Source:</td><td>biochemical engineering journal, 77, 147-153</td></tr><tr><td>Year:</td><td>2013</td></tr></table>	https://doi.org/10.1016/j.bej.2013.06.005	0.3916	-0.0557	4	1026	27	11	0.9153	2013	11	0.9153
99	tian (2013)	<table><tr><td>Authors:</td><td>tian, wd; lopez-vazquez, cm; li, wg; brdjanovic, d; van loosdrecht, mcm</td></tr><tr><td>Title:</td><td>occurrence of paoi in a low temperature ebpr system</td></tr><tr><td>Source:</td><td>chemosphere, 92(10), 1314-1320</td></tr><tr><td>Year:</td><td>2013</td></tr></table>	https://doi.org/10.1016/j.chemosphere.2013.05.009	0.5007	-0.049	4	932	37	8	0.6656	2013	8	0.6656
100	chen (2013b)	<table><tr><td>Authors:</td><td>chen, hb; yang, q; li, xm; wang, y; luo, k; zeng, gm</td></tr><tr><td>Title:</td><td>post-anoxic denitrification via nitrite driven by phb in feast-famine sequencing batch reactor</td></tr><tr><td>Source:</td><td>chemosphere, 92(10), 1349-1355</td></tr><tr><td>Year:</td><td>2013</td></tr></table>	https://doi.org/10.1016/j.chemosphere.2013.05.052	0.3901	0.3527	4	630	24	13	1.0817	2013	13	1.0817
101	zhang (2013b)	<table><tr><td>Authors:</td><td>zhang, hl; fang, w; wang, yp; sheng, gp; xia, cw; zeng, rj; yu, hq</td></tr><tr><td>Title:</td><td>species of phosphorus in the extracellular polymeric substances of ebpr sludge</td></tr><tr><td>Source:</td><td>bioresource technology, 142, 714-718</td></tr><tr><td>Year:</td><td>2013</td></tr></table>	https://doi.org/10.1016/j.biortech.2013.05.068	0.4973	0.236	8	501	17	15	1.2481	2013	15	1.2481
102	mehlig (2013)	<table><tr><td>Authors:</td><td>mehlig, l; petzold, m; heder, c; gunther, s; muller, s; eschenhagen, m; roske, i; roske, k</td></tr><tr><td>Title:</td><td>biodiversity of polyphosphate accumulating bacteria in eight wwtps with different modes of operation</td></tr><tr><td>Source:</td><td>journal of environmental engineering, 139(8), 1089-1098</td></tr><tr><td>Year:</td><td>2013</td></tr></table>	https://doi.org/10.1061/(asce)ee.1943-7870.0000711	1.0234	-0.524	3	852	54	5	0.416	2013	5	0.416
103	guo (2013a)	<table><tr><td>Authors:</td><td>guo, g; wang, yy; wang, c; wang, h; pan, ml; chen, sw</td></tr><tr><td>Title:</td><td>short-term effects of excessive anaerobic reaction time on anaerobic metabolism of denitrifying polyphosphate-accumulating organisms linked to phosphorus removal and n2o production</td></tr><tr><td>Source:</td><td>frontiers of environmental science & engineering, 7(4), 616-624</td…	https://doi.org/10.1007/s11783-013-0505-4	0.7036	0.2256	6	890	32	4	0.3328	2013	4	0.3328
104	weissbrodt (2013b)	<table><tr><td>Authors:</td><td>weissbrodt, dg; neu, tr; kuhlicke, u; rappaz, y; holliger, c</td></tr><tr><td>Title:</td><td>assessment of bacterial and structural dynamics in aerobic granular biofilms</td></tr><tr><td>Source:</td><td>frontiers in microbiology, 4</td></tr><tr><td>Year:</td><td>2013</td></tr></table>	https://doi.org/10.3389/fmicb.2013.00175	0.8712	0.2213	8	471	64	23	1.9137	2013	23	1.9137
106	gartland (2013)	<table><tr><td>Authors:</td><td>gartland, kma; bruschi, f; dundar, m; gahan, pb; magni, mpv; akbarova, y</td></tr><tr><td>Title:</td><td>progress towards the 'golden age' of biotechnology</td></tr><tr><td>Source:</td><td>current opinion in biotechnology, 24, s6-s13</td></tr><tr><td>Year:</td><td>2013</td></tr></table>	https://doi.org/10.1016/j.copbio.2013.05.011	1.5671	-0.0658	3	81	3	3	0.2496	2013	3	0.2496
107	zuthi (2013)	<table><tr><td>Authors:</td><td>zuthi, mfr; guo, ws; ngo, hh; nghiem, ld; hai, fi</td></tr><tr><td>Title:</td><td>enhanced biological phosphorus removal and its modeling for the activated sludge and membrane bioreactor processes</td></tr><tr><td>Source:</td><td>bioresource technology, 139, 363-374</td></tr><tr><td>Year:</td><td>2013</td></tr></table>	https://doi.org/10.1016/j.biortech.2013.04.038	0.1344	0.4465	5	1010	66	25	2.0801	2013	25	2.0801
108	ma (2013a)	<table><tr><td>Authors:</td><td>ma, b; wang, sy; zhang, sj; li, xy; bao, p; peng, yz</td></tr><tr><td>Title:</td><td>achieving nitritation and phosphorus removal in a continuous-flow anaerobic/oxic reactor through bio-augmentation</td></tr><tr><td>Source:</td><td>bioresource technology, 139, 375-378</td></tr><tr><td>Year:</td><td>2013</td></tr></table>	https://doi.org/10.1016/j.biortech.2013.02.077	0.7089	0.6529	2	170	16	6	0.4992	2013	6	0.4992
109	ivankovic (2013)	<table><tr><td>Authors:</td><td>ivankovic, t; hrenovic, j; matonickin-kepcija, r</td></tr><tr><td>Title:</td><td>resistance of bioparticles formed of phosphate-accumulating bacteria and zeolite to harsh environmental conditions</td></tr><tr><td>Source:</td><td>biofouling, 29(6), 641-649</td></tr><tr><td>Year:</td><td>2013</td></tr></table>	https://doi.org/10.1080/08927014.2013.786048	0.0652	-0.5963	10	640	14	2	0.1664	2013	2	0.1664
110	shariati (2013)	<table><tr><td>Authors:</td><td>shariati, fp; heran, m; sarrafzadeh, mh; mehrnia, mr; sarzana, g; ghommidh, c; grasmick, a</td></tr><tr><td>Title:</td><td>biomass characterization by dielectric monitoring of viability and oxygen uptake rate measurements in a novel membrane bioreactor</td></tr><tr><td>Source:</td><td>bioresource technology, 140, 357-362</td></tr><tr><td>Year:</td><td>2013</td></tr…	https://doi.org/10.1016/j.biortech.2013.04.099	0.2468	0.5878	5	192	22	6	0.4992	2013	6	0.4992
111	raj (2013)	<table><tr><td>Authors:</td><td>raj, se; banu, jr; kaliappan, s; yeom, it; kumar, sa</td></tr><tr><td>Title:</td><td>effects of side-stream, low temperature phosphorus recovery on the performance of anaerobic/anoxic/oxic systems integrated with sludge pretreatment</td></tr><tr><td>Source:</td><td>bioresource technology, 140, 376-384</td></tr><tr><td>Year:</td><td>2013</td></tr></table>	https://doi.org/10.1016/j.biortech.2013.04.061	-0.0111	0.7592	6	130	19	19	1.5809	2013	19	1.5809
112	yerushalmi (2013)	<table><tr><td>Authors:</td><td>yerushalmi, l; alimahmoodi, m; afroze, n; godbout, s; mulligan, cn</td></tr><tr><td>Title:</td><td>removal of carbon, nitrogen and phosphorus from the separated liquid phase of hog manure by the multi-zone biocast technology</td></tr><tr><td>Source:</td><td>journal of hazardous materials, 254, 364-371</td></tr><tr><td>Year:</td><td>2013</td></tr></table>	https://doi.org/10.1016/j.jhazmat.2013.04.009	-0.1299	0.3375	2	245	25	2	0.1664	2013	2	0.1664
113	ostace (2013)	<table><tr><td>Authors:</td><td>ostace, gs; baeza, ja; guerrero, j; guisasola, a; cristea, vm; agachi, ps; lafuente, j</td></tr><tr><td>Title:</td><td>development and economic assessment of different wwtp control strategies for optimal simultaneous removal of carbon, nitrogen and phosphorus</td></tr><tr><td>Source:</td><td>computers & chemical engineering, 53, 164-177</td></tr><tr><td>Year:</td><…	https://doi.org/10.1016/j.compchemeng.2013.03.007	-0.466	0.4326	5	742	35	11	0.9153	2013	11	0.9153
114	sadecka (2013)	<table><tr><td>Authors:</td><td>sadecka, z; jedrczak, a; pluciennik-koropczuk, e; myszograj, s; suchowska-kisielewicz, m</td></tr><tr><td>Title:</td><td>cod fractions in sewage flowing into polish sewage treatment plants</td></tr><tr><td>Source:</td><td>chemical and biochemical engineering quarterly, 27(2), 185-195</td></tr><tr><td>Year:</td><td>2013</td></tr></table>		-0.5879	0.3918	5	242	16	3	0.2496	2013	3	0.2496
115	liu (2013c)	<table><tr><td>Authors:</td><td>liu, g; xu, xy; zhu, l; xing, s; chen, jy</td></tr><tr><td>Title:</td><td>biological nutrient removal in a continuous anaerobic-aerobic-anoxic process treating synthetic domestic wastewater</td></tr><tr><td>Source:</td><td>chemical engineering journal, 225, 223-229</td></tr><tr><td>Year:</td><td>2013</td></tr></table>	https://doi.org/10.1016/j.cej.2013.01.098	0.3273	0.2725	2	1074	37	13	1.0817	2013	13	1.0817
117	albertsen (2013a)	<table><tr><td>Authors:</td><td>albertsen, m; hugenholtz, p; skarshewski, a; nielsen, kl; tyson, gw; nielsen, ph</td></tr><tr><td>Title:</td><td>genome sequences of rare, uncultured bacteria obtained by differential coverage binning of multiple metagenomes</td></tr><tr><td>Source:</td><td>nature biotechnology, 31(6), 533</td></tr><tr><td>Year:</td><td>2013</td></tr></table>	https://doi.org/10.1038/nbt.2579	1.7345	-0.206	3	155	38	320	26.6256	2013	320	26.6256
118	kindaichi (2013)	<table><tr><td>Authors:</td><td>kindaichi, t; nierychlo, m; kragelund, c; nielsen, jl; nielsen, ph</td></tr><tr><td>Title:</td><td>high and stable substrate specificities of microorganisms in enhanced biological phosphorus removal plants</td></tr><tr><td>Source:</td><td>environmental microbiology, 15(6), 1821-1831</td></tr><tr><td>Year:</td><td>2013</td></tr></table>	https://doi.org/10.1111/1462-2920.12074	1.2392	-0.2882	3	421	29	11	0.9153	2013	11	0.9153
119	guo (2013b)	<table><tr><td>Authors:</td><td>guo, qf; liu, l; hu, zh; chen, gw</td></tr><tr><td>Title:</td><td>biological phosphorus removal inhibition by roxarsone in batch culture systems</td></tr><tr><td>Source:</td><td>chemosphere, 92(1), 138-142</td></tr><tr><td>Year:</td><td>2013</td></tr></table>	https://doi.org/10.1016/j.chemosphere.2013.02.029	0.929	0.2038	4	199	10	12	0.9985	2013	12	0.9985
120	mcilroy (2013)	<table><tr><td>Authors:</td><td>mcilroy, sj; kristiansen, r; albertsen, m; karst, sm; rossetti, s; nielsen, jl; tandoi, v; seviour, rj; nielsen, ph</td></tr><tr><td>Title:</td><td>metabolic model for the filamentous 'candidatus microthrix parvicella' based on genomic and metagenomic analyses</td></tr><tr><td>Source:</td><td>isme journal, 7(6), 1161-1172</td></tr><tr><td>Year:</td><td>2013</td></t…	https://doi.org/10.1038/ismej.2013.6	1.1312	-0.5291	3	452	56	24	1.9969	2013	24	1.9969
121	hsu (2013)	<table><tr><td>Authors:</td><td>hsu, ch; chang, wc; chen, jj; wu, js</td></tr><tr><td>Title:</td><td>comparing the long-term effect of high p/cod influent on enhancement ofphosphate-accumulating organisms between acetate- and propionate-fed reactors</td></tr><tr><td>Source:</td><td>journal of chemical technology and biotechnology, 88(6), 1071-1079</td></tr><tr><td>Year:</td><td>2013</td></tr></ta…	https://doi.org/10.1002/jctb.3942	0.2699	-0.0427	4	991	36	6	0.4992	2013	6	0.4992
122	alimahmoodi (2013)	<table><tr><td>Authors:</td><td>alimahmoodi, m; yerushalmi, l; mulligan, cn</td></tr><tr><td>Title:</td><td>simultaneous removal of carbon, nitrogen and phosphorus in a multi-zone wastewater treatment system</td></tr><tr><td>Source:</td><td>journal of chemical technology and biotechnology, 88(6), 1136-1143</td></tr><tr><td>Year:</td><td>2013</td></tr></table>	https://doi.org/10.1002/jctb.3953	-0.0773	0.3537	2	241	25	1	0.0832	2013	1	0.0832
123	cosenza (2013a)	<table><tr><td>Authors:</td><td>cosenza, a; di bella, g; mannina, g; torregrossa, m; viviani, g</td></tr><tr><td>Title:</td><td>biological nutrient removal and fouling phenomena in a university of cape town membrane bioreactor treating high nitrogen loads</td></tr><tr><td>Source:</td><td>journal of environmental engineering-asce, 139(6), 773-780</td></tr><tr><td>Year:</td><td>2013</td></tr></tabl…	https://doi.org/10.1061/(asce)ee.1943-7870.0000667	0.129	0.523	5	720	32	10	0.832	2013	10	0.832
124	khan (2013)	<table><tr><td>Authors:</td><td>khan, mz; mondal, pk; sabir, s</td></tr><tr><td>Title:</td><td>aerobic granulation for wastewater bioremediation: a review</td></tr><tr><td>Source:</td><td>canadian journal of chemical engineering, 91(6), 1045-1058</td></tr><tr><td>Year:</td><td>2013</td></tr></table>	https://doi.org/10.1002/cjce.21729	1.1277	0.4924	8	110	69	20	1.6641	2013	20	1.6641
125	wu (2013b)	<table><tr><td>Authors:</td><td>wu, d; ekama, ga; lu, h; chui, hk; liu, wt; brdjanovic, d; van loosdrecht, mcm; chen, gh</td></tr><tr><td>Title:</td><td>a new biological phosphorus removal process in association with sulfur cycle</td></tr><tr><td>Source:</td><td>water research, 47(9), 3057-3069</td></tr><tr><td>Year:</td><td>2013</td></tr></table>	https://doi.org/10.1016/j.watres.2013.03.009	0.2321	0.0521	8	1143	43	14	1.1649	2013	14	1.1649
126	kim (2013b)	<table><tr><td>Authors:</td><td>kim, bc; kim, s; shin, t; kim, h; sang, bi</td></tr><tr><td>Title:</td><td>comparison of the bacterial communities in anaerobic, anoxic, and oxic chambers of a pilot a(2)o process using pyrosequencing analysis</td></tr><tr><td>Source:</td><td>current microbiology, 66(6), 555-565</td></tr><tr><td>Year:</td><td>2013</td></tr></table>	https://doi.org/10.1007/s00284-013-0311-z	0.5039	-0.1197	3	795	41	21	1.7473	2013	21	1.7473
127	janczukowicz (2013a)	<table><tr><td>Authors:</td><td>janczukowicz, w; rodziewicz, j; czaplicka, k; klodowska, i; mielcarek, a</td></tr><tr><td>Title:</td><td>the effect of volatile fatty acids (vfas) on nutrient removal in sbr with biomass adapted to dairy wastewater</td></tr><tr><td>Source:</td><td>journal of environmental science and health part a-toxic/hazardous substances & environmental engineering, 48(7), 809-8…	https://doi.org/10.1080/10934529.2013.744658	-0.296	-0.0505	1	432	23	6	0.4992	2013	6	0.4992
128	zheng (2013c)	<table><tr><td>Authors:</td><td>zheng, x; su, yl; li, x; xiao, nd; wang, db; chen, yg</td></tr><tr><td>Title:</td><td>pyrosequencing reveals the key microorganisms involved in sludge alkaline fermentation for efficient short-chain fatty acids production</td></tr><tr><td>Source:</td><td>environmental science & technology, 47(9), 4262-4268</td></tr><tr><td>Year:</td><td>2013</td></tr></table>	https://doi.org/10.1021/es400210v	0.9253	0.5391	6	246	28	55	4.5763	2013	55	4.5763
130	ding (2013)	<table><tr><td>Authors:</td><td>ding, a; qu, fs; liang, h; ma, j; han, zs; yu, hr; guo, sd; li, gb</td></tr><tr><td>Title:</td><td>a novel integrated vertical membrane bioreactor (ivmbr) for removal of nitrogen from synthetic wastewater/domestic sewage</td></tr><tr><td>Source:</td><td>chemical engineering journal, 223, 908-914</td></tr><tr><td>Year:</td><td>2013</td></tr></table>	https://doi.org/10.1016/j.cej.2013.01.096	0.1095	0.6812	2	370	27	7	0.5824	2013	7	0.5824
132	zhang (2013c)	<table><tr><td>Authors:</td><td>zhang, zb; li, y; wei, ll; lu, yf; wang, m; gao, by</td></tr><tr><td>Title:</td><td>effect of ferric chloride on the properties of biological sludge in co-precipitation phosphorus removal process</td></tr><tr><td>Source:</td><td>chinese journal of chemical engineering, 21(5), 564-568</td></tr><tr><td>Year:</td><td>2013</td></tr></table>	https://doi.org/10.1016/s1004-9541(13)60511-x	0.125	0.6045	2	151	10	2	0.1664	2013	2	0.1664
133	guerrero (2013)	<table><tr><td>Authors:</td><td>guerrero, j; flores-alsina, x; guisasola, a; baeza, ja; gernaey, kv</td></tr><tr><td>Title:</td><td>effect of nitrite, limited reactive settler and plant design configuration on the predicted performance of simultaneous c/n/p removal wwtps</td></tr><tr><td>Source:</td><td>bioresource technology, 136, 680-688</td></tr><tr><td>Year:</td><td>2013</td></tr></table>	https://doi.org/10.1016/j.biortech.2013.03.021	-0.4234	0.4876	5	370	31	6	0.4992	2013	6	0.4992
134	zhu (2013a)	<table><tr><td>Authors:</td><td>zhu, l; dai, x; lv, ml; xu, xy</td></tr><tr><td>Title:</td><td>correlation analysis of major control factors for the formation and stabilization of aerobic granule</td></tr><tr><td>Source:</td><td>environmental science and pollution research, 20(5), 3165-3175</td></tr><tr><td>Year:</td><td>2013</td></tr></table>	https://doi.org/10.1007/s11356-012-1202-8	1.0317	0.3976	8	119	37	5	0.416	2013	5	0.416
135	el-fadel (2013)	<table><tr><td>Authors:</td><td>el-fadel, m; matar, f; hashisho, j</td></tr><tr><td>Title:</td><td>combined coagulation-flocculation and sequencing batch reactor with phosphorus adjustment for the treatment of high-strength landfill leachate: experimental kinetics and chemical oxygen demand fractionation</td></tr><tr><td>Source:</td><td>journal of the air & waste management association, 63(5), 59…	https://doi.org/10.1080/10962247.2013.775086	0.0915	0.662	11	155	17	1	0.0832	2013	1	0.0832
136	uan (2013)	<table><tr><td>Authors:</td><td>uan, dk; yeom, it; arulazhagan, p; banu, jr</td></tr><tr><td>Title:</td><td>effects of sludge pretreatment on sludge reduction in a lab-scale anaerobic/anoxic/oxic system treating domestic wastewater</td></tr><tr><td>Source:</td><td>international journal of environmental science and technology, 10(3), 495-502</td></tr><tr><td>Year:</td><td>2013</td></tr></table>	https://doi.org/10.1007/s13762-012-0120-0	-0.0876	0.7585	6	151	33	12	0.9985	2013	12	0.9985
137	tu (2013)	<table><tr><td>Authors:</td><td>tu, yj; schuler, aj</td></tr><tr><td>Title:</td><td>low acetate concentrations favor polyphosphate-accumulating organisms over glycogen-accumulating organisms in enhanced biological phosphorus removal from wastewater</td></tr><tr><td>Source:</td><td>environmental science & technology, 47(8), 3816-3824</td></tr><tr><td>Year:</td><td>2013</td></tr></table>	https://doi.org/10.1021/es304846s	0.633	-0.3023	4	940	51	21	1.7473	2013	21	1.7473
138	kodera (2013)	<table><tr><td>Authors:</td><td>kodera, h; hatamoto, m; abe, k; kindaichi, t; ozaki, n; ohashi, a</td></tr><tr><td>Title:</td><td>phosphate recovery as concentrated solution from treated wastewater by a pao-enriched biofilm reactor</td></tr><tr><td>Source:</td><td>water research, 47(6), 2025-2032</td></tr><tr><td>Year:</td><td>2013</td></tr></table>	https://doi.org/10.1016/j.watres.2013.01.027	0.1287	0.3936	6	523	24	18	1.4977	2013	18	1.4977
139	mesquita (2013b)	<table><tr><td>Authors:</td><td>mesquita, dp; leal, c; cunha, jr; oehmen, a; amaral, al; reis, mam; ferreira, ec</td></tr><tr><td>Title:</td><td>prediction of intracellular storage polymers using quantitative image analysis in enhanced biological phosphorus removal systems</td></tr><tr><td>Source:</td><td>analytica chimica acta, 770, 36-44</td></tr><tr><td>Year:</td><td>2013</td></tr></table>	https://doi.org/10.1016/j.aca.2013.02.002	0.7679	-0.2734	4	886	35	12	0.9985	2013	12	0.9985
140	wang (2013d)	<table><tr><td>Authors:</td><td>wang, z; liu, b; liu, yd; wan, fj</td></tr><tr><td>Title:</td><td>evaluation of biological removal efficiency in a uct process treating municipal wastewater during start-up stage</td></tr><tr><td>Source:</td><td>journal of environmental biology, 34(2), 459-464</td></tr><tr><td>Year:</td><td>2013</td></tr></table>		0.0036	0.4619	2	577	19	1	0.0832	2013	1	0.0832
141	zhang (2013d)	<table><tr><td>Authors:</td><td>zhang, qr; du, q; jiao, tf; pan, bc; zhang, zx; sun, qn; wang, sf; wang, t; gao, fm</td></tr><tr><td>Title:</td><td>selective removal of phosphate in waters using a novel of cation adsorbent: zirconium phosphate (zrp) behavior and mechanism</td></tr><tr><td>Source:</td><td>chemical engineering journal, 221, 315-321</td></tr><tr><td>Year:</td><td>2013</td></tr></tab…	https://doi.org/10.1016/j.cej.2013.02.001	0.3825	1.3457	7	43	12	24	1.9969	2013	24	1.9969
142	tsai (2013)	<table><tr><td>Authors:</td><td>tsai, yp; tzeng, hf; lin, jw; lu, ms; lin, jy</td></tr><tr><td>Title:</td><td>verification of enzymes deterioration due to cu(ii) presence in an enhanced biological phosphorus removal system</td></tr><tr><td>Source:</td><td>chemosphere, 91(5), 602-607</td></tr><tr><td>Year:</td><td>2013</td></tr></table>	https://doi.org/10.1016/j.chemosphere.2012.11.080	0.4526	-0.1149	4	810	25	11	0.9153	2013	11	0.9153
143	zhang (2013e)	<table><tr><td>Authors:</td><td>zhang, l; zhang, sj; wang, sy; wu, cc; chen, yg; wang, yy; peng, yz</td></tr><tr><td>Title:</td><td>enhanced biological nutrient removal in a simultaneous fermentation, denitrification and phosphate removal reactor using primary sludge as internal carbon source</td></tr><tr><td>Source:</td><td>chemosphere, 91(5), 635-640</td></tr><tr><td>Year:</td><td>2013</td></tr…	https://doi.org/10.1016/j.chemosphere.2012.12.071	0.2786	0.9041	6	229	20	17	1.4145	2013	17	1.4145
144	zeng (2013a)	<table><tr><td>Authors:</td><td>zeng, ql; li, ym; yang, sj</td></tr><tr><td>Title:</td><td>sludge retention time as a suitable operational parameter to remove both estrogen and nutrients in an anaerobic-anoxic-aerobic activated sludge system</td></tr><tr><td>Source:</td><td>environmental engineering science, 30(4), 161-169</td></tr><tr><td>Year:</td><td>2013</td></tr></table>	https://doi.org/10.1089/ees.2011.0400	-0.1664	1.134	2	8	9	6	0.4992	2013	6	0.4992
146	ma (2013b)	<table><tr><td>Authors:</td><td>ma, b; wang, sy; zhu, gb; ge, sj; wang, jm; ren, nq; peng, yz</td></tr><tr><td>Title:</td><td>denitrification and phosphorus uptake by dpaos using nitrite as an electron acceptor by step-feed strategies</td></tr><tr><td>Source:</td><td>frontiers of environmental science & engineering, 7(2), 267-272</td></tr><tr><td>Year:</td><td>2013</td></tr></table>	https://doi.org/10.1007/s11783-012-0439-2	0.2201	0.1616	2	545	14	4	0.3328	2013	4	0.3328
147	cosenza (2013b)	<table><tr><td>Authors:</td><td>cosenza, a; mannina, g; neumann, mb; viviani, g; vanrolleghem, pa</td></tr><tr><td>Title:</td><td>biological nitrogen and phosphorus removal in membrane bioreactors: model development and parameter estimation</td></tr><tr><td>Source:</td><td>bioprocess and biosystems engineering, 36(4), 499-514</td></tr><tr><td>Year:</td><td>2013</td></tr></table>	https://doi.org/10.1007/s00449-012-0806-1	-0.0774	0.7387	5	157	31	18	1.4977	2013	18	1.4977
149	wang (2013e)	<table><tr><td>Authors:</td><td>wang, db; chen, yg; zheng, x; li, x; feng, ly</td></tr><tr><td>Title:</td><td>short-chain fatty acid production from different biological phosphorus removal sludges: the influences of pha and gram-staining bacteria</td></tr><tr><td>Source:</td><td>environmental science & technology, 47(6), 2688-2695</td></tr><tr><td>Year:</td><td>2013</td></tr></table>	https://doi.org/10.1021/es304673s	0.6647	0.8236	6	614	31	30	2.4961	2013	30	2.4961
150	mielczarek (2013a)	<table><tr><td>Authors:</td><td>mielczarek, at; nguyen, htt; nielsen, jl; nielsen, ph</td></tr><tr><td>Title:</td><td>population dynamics of bacteria involved in enhanced biological phosphorus removal in danish wastewater treatment plants</td></tr><tr><td>Source:</td><td>water research, 47(4), 1529-1544</td></tr><tr><td>Year:</td><td>2013</td></tr></table>	https://doi.org/10.1016/j.watres.2012.12.003	1.0928	-0.1435	3	927	74	53	4.4099	2013	53	4.4099
151	satoh (2013)	<table><tr><td>Authors:</td><td>satoh, h; oshima, k; suda, w; ranasinghe, p; li, n; gunawardana, egw; hattori, m; mino, t</td></tr><tr><td>Title:</td><td>bacterial population dynamics in a laboratory activated sludge reactor monitored by pyrosequencing of 16s rrna</td></tr><tr><td>Source:</td><td>microbes and environments, 28(1), 65-70</td></tr><tr><td>Year:</td><td>2013</td></tr></table>	https://doi.org/10.1264/jsme2.me12115	1.1592	-0.2042	3	757	22	11	0.9153	2013	11	0.9153
152	oshiki (2013)	<table><tr><td>Authors:</td><td>oshiki, m; onuki, m; satoh, h; mino, t</td></tr><tr><td>Title:</td><td>microbial community composition of polyhydroxyalkanoate-accumulating organisms in full-scale wastewater treatment plants operated in fully aerobic mode</td></tr><tr><td>Source:</td><td>microbes and environments, 28(1), 96-104</td></tr><tr><td>Year:</td><td>2013</td></tr></table>	https://doi.org/10.1264/jsme2.me12141	0.7076	-0.4231	3	783	49	7	0.5824	2013	7	0.5824
153	liu (2013d)	<table><tr><td>Authors:</td><td>liu, h; sun, yf; jia, xs; li, j; zhou, kq; qu, xd; tao, xq; chen, y</td></tr><tr><td>Title:</td><td>identification and metabolic mechanism of non-fermentative short-cut denitrifying phosphorus-removing bacteria</td></tr><tr><td>Source:</td><td>chinese journal of chemical engineering, 21(3), 332-340</td></tr><tr><td>Year:</td><td>2013</td></tr></table>	https://doi.org/10.1016/s1004-9541(13)60465-6	0.2806	-0.1715	4	1171	32	2	0.1664	2013	2	0.1664
154	krasnits (2013)	<table><tr><td>Authors:</td><td>krasnits, e; beliavsky, m; tarre, s; green, m</td></tr><tr><td>Title:</td><td>pha based denitrification: municipal wastewater vs. acetate</td></tr><tr><td>Source:</td><td>bioresource technology, 132, 28-37</td></tr><tr><td>Year:</td><td>2013</td></tr></table>	https://doi.org/10.1016/j.biortech.2012.11.074	0.2972	0.1202	4	659	29	10	0.832	2013	10	0.832
155	cai (2013)	<table><tr><td>Authors:</td><td>cai, w; zhang, bg; jin, yx; lei, zf; feng, cp; ding, dh; hu, ww; chen, n; suemura, t</td></tr><tr><td>Title:</td><td>behavior of total phosphorus removal in an intelligent controlled sequencing batch biofilm reactor for municipal wastewater treatment</td></tr><tr><td>Source:</td><td>bioresource technology, 132, 190-196</td></tr><tr><td>Year:</td><td>2013</td></tr><…	https://doi.org/10.1016/j.biortech.2012.12.181	0.4465	0.2292	4	790	29	8	0.6656	2013	8	0.6656
156	fernandes (2013)	<table><tr><td>Authors:</td><td>fernandes, h; jungles, mk; hoffmann, h; antonio, rv; costa, rhr</td></tr><tr><td>Title:</td><td>full-scale sequencing batch reactor (sbr) for domestic wastewater: performance and diversity of microbial communities</td></tr><tr><td>Source:</td><td>bioresource technology, 132, 262-268</td></tr><tr><td>Year:</td><td>2013</td></tr></table>	https://doi.org/10.1016/j.biortech.2013.01.027	0.5155	0.5012	2	158	21	23	1.9137	2013	23	1.9137
157	zheng (2013d)	<table><tr><td>Authors:</td><td>zheng, xl; sun, pd; lou, jq; fang, zg; guo, mx; song, yq; tang, xd; jiang, t</td></tr><tr><td>Title:</td><td>the long-term effect of nitrite on the granule-based enhanced biological phosphorus removal system and the reversibility</td></tr><tr><td>Source:</td><td>bioresource technology, 132, 333-341</td></tr><tr><td>Year:</td><td>2013</td></tr></table>	https://doi.org/10.1016/j.biortech.2013.01.042	0.7415	0.3222	8	879	30	20	1.6641	2013	20	1.6641
158	kristiansen (2013)	<table><tr><td>Authors:</td><td>kristiansen, r; nguyen, htt; saunders, am; nielsen, jl; wimmer, r; le, vq; mcilroy, sj; petrovski, s; seviour, rj; calteau, a; nielsen, kl; nielsen, ph</td></tr><tr><td>Title:</td><td>a metabolic model for members of the genus tetrasphaera involved in enhanced biological phosphorus removal</td></tr><tr><td>Source:</td><td>isme journal, 7(3), 543-554</td></tr><tr><t…	https://doi.org/10.1038/ismej.2012.136	0.5785	-0.4889	3	1095	44	39	3.245	2013	39	3.245
159	ciggin (2013a)	<table><tr><td>Authors:</td><td>ciggin, as; rossetti, s; majone, m; orhon, d</td></tr><tr><td>Title:</td><td>extent of intracellular storage in single and dual substrate systems under pulse feeding</td></tr><tr><td>Source:</td><td>environmental science and pollution research, 20(3), 1225-1238</td></tr><tr><td>Year:</td><td>2013</td></tr></table>	https://doi.org/10.1007/s11356-012-1291-4	0.1321	-0.077	4	927	65	7	0.5824	2013	7	0.5824
160	kim (2013c)	<table><tr><td>Authors:</td><td>kim, jm; lee, hj; lee, ds; jeon, co</td></tr><tr><td>Title:</td><td>characterization of the denitrification-associated phosphorus uptake properties of "candidatus accumulibacter phosphatis" clades in sludge subjected to enhanced biological phosphorus removal</td></tr><tr><td>Source:</td><td>applied and environmental microbiology, 79(6), 1969-1979</td></tr><tr><td>Y…	https://doi.org/10.1128/aem.03464-12	0.9409	-0.3628	3	1026	58	29	2.4129	2013	29	2.4129
161	begum (2013)	<table><tr><td>Authors:</td><td>begum, sa; batista, jr</td></tr><tr><td>Title:</td><td>impacts of carbon source addition on denitrification and phosphorus uptake in enhanced biological phosphorus removal systems</td></tr><tr><td>Source:</td><td>journal of environmental science and health part a-toxic/hazardous substances & environmental engineering, 48(4), 464-473</td></tr><tr><td>Year:</td><td>2…	https://doi.org/10.1080/10934529.2013.729932	-0.1548	0.2468	2	400	18	2	0.1664	2013	2	0.1664
162	wang (2013f)	<table><tr><td>Authors:</td><td>wang, db; zheng, w; li, xm; yang, q; liao, dx; zeng, gm</td></tr><tr><td>Title:</td><td>evaluation of the feasibility of alcohols serving as external carbon sources for biological phosphorus removal induced by the oxic/extended-idle regime</td></tr><tr><td>Source:</td><td>biotechnology and bioengineering, 110(3), 827-837</td></tr><tr><td>Year:</td><td>2013</td></tr…	https://doi.org/10.1002/bit.24753	0.6713	0.1672	4	996	33	20	1.6641	2013	20	1.6641
163	ciggin (2013b)	<table><tr><td>Authors:</td><td>ciggin, as; orhon, d; capitani, d; miccheli, a; puccetti, c; majone, m</td></tr><tr><td>Title:</td><td>aerobic metabolism of mixed carbon sources in sequencing batch reactor under pulse and continuous feeding</td></tr><tr><td>Source:</td><td>bioresource technology, 129, 118-126</td></tr><tr><td>Year:</td><td>2013</td></tr></table>	https://doi.org/10.1016/j.biortech.2012.10.109	0.2538	-0.2719	4	500	20	10	0.832	2013	10	0.832
164	liu (2013e)	<table><tr><td>Authors:</td><td>liu, w; yang, dh; xu, l; shen, cm</td></tr><tr><td>Title:</td><td>a modified oxidation ditch with additional internal anoxic zones for enhanced biological nutrient removal</td></tr><tr><td>Source:</td><td>chinese journal of chemical engineering, 21(2), 192-198</td></tr><tr><td>Year:</td><td>2013</td></tr></table>	https://doi.org/10.1016/s1004-9541(13)60458-9	0.1774	0.4917	2	393	24	3	0.2496	2013	3	0.2496
165	ye (2013)	<table><tr><td>Authors:</td><td>ye, l; pijuan, m; yuan, zg</td></tr><tr><td>Title:</td><td>the effect of free nitrous acid on key anaerobic processes in enhanced biological phosphorus removal systems</td></tr><tr><td>Source:</td><td>bioresource technology, 130, 382-389</td></tr><tr><td>Year:</td><td>2013</td></tr></table>	https://doi.org/10.1016/j.biortech.2012.11.127	0.6692	0.1567	4	863	33	11	0.9153	2013	11	0.9153
166	tyagi (2013)	<table><tr><td>Authors:</td><td>tyagi, vk; lo, sl</td></tr><tr><td>Title:</td><td>microwave irradiation: a sustainable way for sludge treatment and resource recovery</td></tr><tr><td>Source:</td><td>renewable & sustainable energy reviews, 18, 288-305</td></tr><tr><td>Year:</td><td>2013</td></tr></table>	https://doi.org/10.1016/j.rser.2012.10.032	-0.242	0.7634	7	103	39	72	5.9908	2013	72	5.9908
168	huo (2013)	<table><tr><td>Authors:</td><td>huo, sl; xi, bd; zan, fy; zeng, f; zhang, jt; su, j</td></tr><tr><td>Title:</td><td>dissolved organic matter in digested piggery wastewater from combined treatment process</td></tr><tr><td>Source:</td><td>desalination and water treatment, 51(10-12), 2351-2361</td></tr><tr><td>Year:</td><td>2013</td></tr></table>	https://doi.org/10.1080/19443994.2013.734567	-0.187	0.4014	2	169	24	4	0.3328	2013	4	0.3328
169	jena (2013)	<table><tr><td>Authors:</td><td>jena, j; ray, s; pandey, s; das, t</td></tr><tr><td>Title:</td><td>effect of cod/n ratio on simultaneous removal of nutrients and cod from synthetic high strength waste water under anoxic conditions</td></tr><tr><td>Source:</td><td>journal of scientific & industrial research, 72(2), 127-131</td></tr><tr><td>Year:</td><td>2013</td></tr></table>		-0.0695	0.2032	2	540	22	3	0.2496	2013	3	0.2496
170	chen (2013c)	<table><tr><td>Authors:</td><td>chen, yg; li, x; zheng, x; wang, db</td></tr><tr><td>Title:</td><td>enhancement of propionic acid fraction in volatile fatty acids produced from sludge fermentation by the use of food waste and propionibacterium acidipropionici</td></tr><tr><td>Source:</td><td>water research, 47(2), 615-622</td></tr><tr><td>Year:</td><td>2013</td></tr></table>	https://doi.org/10.1016/j.watres.2012.10.035	0.3313	0.6933	6	327	20	25	2.0801	2013	25	2.0801
171	wang (2013g)	<table><tr><td>Authors:</td><td>wang, db; zheng, w; liao, dx; li, xm; yang, q; zeng, gm</td></tr><tr><td>Title:</td><td>effect of initial ph control on biological phosphorus removal induced by the aerobic/extended-idle regime</td></tr><tr><td>Source:</td><td>chemosphere, 90(8), 2279-2287</td></tr><tr><td>Year:</td><td>2013</td></tr></table>	https://doi.org/10.1016/j.chemosphere.2012.10.086	0.5517	0.0955	4	1055	47	16	1.3313	2013	16	1.3313
172	zhu (2013b)	<table><tr><td>Authors:</td><td>zhu, r; wu, m; yang, j</td></tr><tr><td>Title:</td><td>effect of sludge retention time and phosphorus to carbon ratio on biological phosphorus removal in hs-sbr process</td></tr><tr><td>Source:</td><td>environmental technology, 34(4), 429-435</td></tr><tr><td>Year:</td><td>2013</td></tr></table>	https://doi.org/10.1080/09593330.2012.698650	0.4983	0.1499	4	723	21	2	0.1664	2013	2	0.1664
173	zhu (2013c)	<table><tr><td>Authors:</td><td>zhu, xy; chen, yg; chen, h; li, x; peng, yz; wang, sy</td></tr><tr><td>Title:</td><td>minimizing nitrous oxide in biological nutrient removal from municipal wastewater by controlling copper ion concentrations</td></tr><tr><td>Source:</td><td>applied microbiology and biotechnology, 97(3), 1325-1334</td></tr><tr><td>Year:</td><td>2013</td></tr></table>	https://doi.org/10.1007/s00253-012-3988-1	0.9051	0.5997	6	148	30	16	1.3313	2013	16	1.3313
174	ge (2013)	<table><tr><td>Authors:</td><td>ge, sj; peng, yz; lu, cc; wang, sy</td></tr><tr><td>Title:</td><td>practical consideration for design and optimization of the step feed process</td></tr><tr><td>Source:</td><td>frontiers of environmental science & engineering, 7(1), 135-142</td></tr><tr><td>Year:</td><td>2013</td></tr></table>	https://doi.org/10.1007/s11783-012-0454-3	0.0899	0.4662	2	562	21	2	0.1664	2013	2	0.1664
175	chen (2013d)	<table><tr><td>Authors:</td><td>chen, jy; zhang, z; ren, lp; liu, yq; liang, p</td></tr><tr><td>Title:</td><td>effect of the different cod/n ratios on multilevel anaerobic/oxic step-feed process for integrated removal of carbon, nitrogen and phosphorus</td></tr><tr><td>Source:</td><td>asian journal of chemistry, 25(2), 1098-1102</td></tr><tr><td>Year:</td><td>2013</td></tr></table>		0.0591	0.6435	2	313	10	1	0.0832	2013	1	0.0832
176	taya (2013b)	<table><tr><td>Authors:</td><td>taya, c; guerrero, j; vanneste, g; guisasola, a; baeza, ja</td></tr><tr><td>Title:</td><td>methanol-driven enhanced biological phosphorus removal with a syntrophic consortium</td></tr><tr><td>Source:</td><td>biotechnology and bioengineering, 110(2), 391-400</td></tr><tr><td>Year:</td><td>2013</td></tr></table>	https://doi.org/10.1002/bit.24625	0.3469	0.3243	4	624	26	2	0.1664	2013	2	0.1664
177	muszynski (2013)	<table><tr><td>Authors:</td><td>muszynski, a; lebkowska, m; tabernacka, a; milobedzka, a</td></tr><tr><td>Title:</td><td>from macro to lab-scale: changes in bacterial community led to deterioration of ebpr in lab reactor</td></tr><tr><td>Source:</td><td>central european journal of biology, 8(2), 130-142</td></tr><tr><td>Year:</td><td>2013</td></tr></table>	https://doi.org/10.2478/s11535-013-0116-2	0.9013	-0.2113	3	886	59	8	0.6656	2013	8	0.6656
178	zheng (2013e)	<table><tr><td>Authors:</td><td>zheng, zc; li, tx; zeng, ff; zhang, xz; yu, hy; wang, yd; liu, t</td></tr><tr><td>Title:</td><td>accumulation characteristics of and removal of nitrogen and phosphorus from livestock wastewater by polygonum hydropiper</td></tr><tr><td>Source:</td><td>agricultural water management, 117, 19-25</td></tr><tr><td>Year:</td><td>2013</td></tr></table>	https://doi.org/10.1016/j.agwat.2012.10.017	0.1931	0.6832	7	35	4	15	1.2481	2013	15	1.2481
179	kapagiannidis (2013)	<table><tr><td>Authors:</td><td>kapagiannidis, ag; zafiriadis, i; aivasidis, a</td></tr><tr><td>Title:</td><td>comparison between aerobic and anoxic metabolism of denitrifying-ebpr sludge: effect of biomass poly-hydroxyalkanoates content</td></tr><tr><td>Source:</td><td>new biotechnology, 30(2), 227-237</td></tr><tr><td>Year:</td><td>2013</td></tr></table>	https://doi.org/10.1016/j.nbt.2012.05.022	0.2971	-0.0484	4	1064	49	7	0.5824	2013	7	0.5824
180	wu (2013c)	<table><tr><td>Authors:</td><td>wu, m; zhu, r; zhu, hg; dai, xh; yang, j</td></tr><tr><td>Title:</td><td>phosphorus removal and simultaneous sludge reduction in humus soil sequencing batch reactor treating domestic wastewater</td></tr><tr><td>Source:</td><td>chemical engineering journal, 215, 136-143</td></tr><tr><td>Year:</td><td>2013</td></tr></table>	https://doi.org/10.1016/j.cej.2012.11.066	0.6846	0.1752	4	820	30	8	0.6656	2013	8	0.6656
181	zeng (2013b)	<table><tr><td>Authors:</td><td>zeng, tj; wang, db; li, xm; ding, y; liao, dx; yang, q; zeng, gm</td></tr><tr><td>Title:</td><td>comparison between acetate and propionate as carbon sources for phosphorus removal in the aerobic/extended-idle regime</td></tr><tr><td>Source:</td><td>biochemical engineering journal, 70, 151-157</td></tr><tr><td>Year:</td><td>2013</td></tr></table>	https://doi.org/10.1016/j.bej.2012.10.014	0.5413	0.0994	4	1012	29	7	0.5824	2013	7	0.5824
182	mesquita (2013c)	<table><tr><td>Authors:</td><td>mesquita, dp; selvaggio, g; cunha, jr; leal, cs; amaral, al; ferreira, ec</td></tr><tr><td>Title:</td><td>image analysis for automatic characterization of polyhydroxyalcanoates granules</td></tr><tr><td>Source:</td><td>image analysis and recognition, 7950, 790-797</td></tr><tr><td>Year:</td><td>2013</td></tr></table>		0.9841	-0.2081	4	371	12	2	0.1664	2013	2	0.1664
191	albertsen (2013b)	<table><tr><td>Authors:</td><td>albertsen, m; saunders, am; nielsen, kl; nielsen, ph</td></tr><tr><td>Title:</td><td>metagenomes obtained by 'deep sequencing' - what do they tell about the enhanced biological phosphorus removal communities?</td></tr><tr><td>Source:</td><td>water science and technology, 68(9), 1959-1968</td></tr><tr><td>Year:</td><td>2013</td></tr></table>	https://doi.org/10.2166/wst.2013.441	1.6184	-0.3204	3	504	41	8	0.6656	2013	8	0.6656
192	li (2013)	<table><tr><td>Authors:</td><td>li, x; mu, h; chen, yg; zheng, x; luo, jy; zhao, s</td></tr><tr><td>Title:</td><td>production of propionic acid-enriched volatile fatty acids from co-fermentation liquid of sewage sludge and food waste using propionibacterium acidipropionici</td></tr><tr><td>Source:</td><td>water science and technology, 68(9), 2061-2066</td></tr><tr><td>Year:</td><td>2013</td></tr>…	https://doi.org/10.2166/wst.2013.463	0.3684	0.8657	6	225	22	3	0.2496	2013	3	0.2496
193	kaur (2013)	<table><tr><td>Authors:</td><td>kaur, t; ganguli, a; ghosh, m</td></tr><tr><td>Title:</td><td>development of exobiopolymer-based biosensor for detection of phosphate in water</td></tr><tr><td>Source:</td><td>water science and technology, 68(12), 2619-2625</td></tr><tr><td>Year:</td><td>2013</td></tr></table>	https://doi.org/10.2166/wst.2013.520	0.2464	0.2584	7	84	8	3	0.2496	2013	3	0.2496
194	xing (2013)	<table><tr><td>Authors:</td><td>xing, lz; ren, l; tang, b; wu, gx; guan, yt</td></tr><tr><td>Title:</td><td>dynamics of intracellular polymers in enhanced biological phosphorus removal processes under different organic carbon concentrations</td></tr><tr><td>Source:</td><td>biomed research international</td></tr><tr><td>Year:</td><td>2013</td></tr></table>	https://doi.org/10.1155/2013/761082	0.305	0.0568	4	800	25	1	0.0832	2013	1	0.0832
195	jahan (2013)	<table><tr><td>Authors:</td><td>jahan, k; hoque, s; ahmed, t</td></tr><tr><td>Title:</td><td>activated sludge and other aerobic suspended culture processes</td></tr><tr><td>Source:</td><td>water environment research, 85(10), 992-1059</td></tr><tr><td>Year:</td><td>2013</td></tr></table>	https://doi.org/10.2175/106143013x13698672321869	0.8821	1.5857	8	392	345	2	0.1664	2013	2	0.1664
196	wang (2013h)	<table><tr><td>Authors:</td><td>wang, zz; li, j; wang, cw; wang, yl</td></tr><tr><td>Title:</td><td>phosphorus removal in a membrane-assisted bnr process with focus on evolutions of paos and dpaos</td></tr><tr><td>Source:</td><td>water science and technology, 68(6), 1258-1263</td></tr><tr><td>Year:</td><td>2013</td></tr></table>	https://doi.org/10.2166/wst.2013.330	0.4986	0.5853	5	271	9	1	0.0832	2013	1	0.0832
197	abualhail (2013)	<table><tr><td>Authors:</td><td>abualhail, s; naseer, r; lu, xw</td></tr><tr><td>Title:</td><td>biological nutrient removal using a novel five-step continuous flow activated sludge process technology</td></tr><tr><td>Source:</td><td>environment protection engineering, 39(3), 165-184</td></tr><tr><td>Year:</td><td>2013</td></tr></table>	https://doi.org/10.5277/epe130312	0.3207	0.4752	2	189	17	1	0.0832	2013	1	0.0832
198	ginige (2013)	<table><tr><td>Authors:</td><td>ginige, mp; kayaalp, as; cheng, ky; wylie, j; kaksonen, ah</td></tr><tr><td>Title:</td><td>biological phosphorus and nitrogen removal in sequencing batch reactors: effects of cycle length, dissolved oxygen concentration and influent particulate matter</td></tr><tr><td>Source:</td><td>water science and technology, 68(5), 982-990</td></tr><tr><td>Year:</td><td>2013</…	https://doi.org/10.2166/wst.2013.324	0.2976	0.1955	2	704	16	2	0.1664	2013	2	0.1664
200	saunders (2013)	<table><tr><td>Authors:</td><td>saunders, am; larsen, p; nielsen, ph</td></tr><tr><td>Title:</td><td>comparison of nutrient-removing microbial communities in activated sludge from full-scale mbrs and conventional plants</td></tr><tr><td>Source:</td><td>water science and technology, 68(2), 366-371</td></tr><tr><td>Year:</td><td>2013</td></tr></table>	https://doi.org/10.2166/wst.2013.183	1.3264	0.1212	3	109	11	14	1.1649	2013	14	1.1649
201	pan (2013)	<table><tr><td>Authors:</td><td>pan, m; chen, th; hu, zh; zhan, xm</td></tr><tr><td>Title:</td><td>assessment of nitrogen and phosphorus removal in an intermittently aerated sequencing batch reactor (iasbr) and a sequencing batch reactor (sbr)</td></tr><tr><td>Source:</td><td>water science and technology, 68(2), 400-405</td></tr><tr><td>Year:</td><td>2013</td></tr></table>	https://doi.org/10.2166/wst.2013.190	0.4921	0.5292	2	457	14	4	0.3328	2013	4	0.3328
203	cullen (2013)	<table><tr><td>Authors:</td><td>cullen, n; baur, r; schauer, p</td></tr><tr><td>Title:</td><td>three years of operation of north america's first nutrient recovery facility</td></tr><tr><td>Source:</td><td>water science and technology, 68(4), 763-768</td></tr><tr><td>Year:</td><td>2013</td></tr></table>	https://doi.org/10.2166/wst.2013.260	-0.5838	-0.4877	1	54	2	5	0.416	2013	5	0.416
207	ostrowska (2013)	<table><tr><td>Authors:</td><td>ostrowska, k; janczukowicz, w; rodziewicz, j; mielcarek, a</td></tr><tr><td>Title:</td><td>the influence of the filtration process on the content of organic compounds in relation to the concentration of nutrients in dairy wastewater</td></tr><tr><td>Source:</td><td>rocznik ochrona srodowiska, 15, 1411-1425</td></tr><tr><td>Year:</td><td>2013</td></tr></table>		-0.0634	0.3675	6	185	17	2	0.1664	2013	2	0.1664
208	yun (2013)	<table><tr><td>Authors:</td><td>yun, z; yun, gh; lee, hs; yoo, tu</td></tr><tr><td>Title:</td><td>the variation of volatile fatty acid compositions in sewer length, and its effect on the process design of biological nutrient removal</td></tr><tr><td>Source:</td><td>water science and technology, 67(12), 2753-2760</td></tr><tr><td>Year:</td><td>2013</td></tr></table>	https://doi.org/10.2166/wst.2013.192	-0.1828	0.0891	1	734	24	2	0.1664	2013	2	0.1664
209	nam (2013)	<table><tr><td>Authors:</td><td>nam, dh; kang, kh</td></tr><tr><td>Title:</td><td>evaluation of was reduction efficiency using kinetic parameters in pilot-scale sbr operated with anaerobic sludge holding tank</td></tr><tr><td>Source:</td><td>water science and technology, 67(12), 2838-2844</td></tr><tr><td>Year:</td><td>2013</td></tr></table>	https://doi.org/10.2166/wst.2013.209	0.1666	0.3919	6	20	7	2	0.1664	2013	2	0.1664
210	liu (2013f)	<table><tr><td>Authors:</td><td>liu, ys; han, hj; xu, cy; wang, b; tan, jf</td></tr><tr><td>Title:</td><td>analysis on phosphorus removal from domestic wastewater treatment plant by biological aerated filter</td></tr><tr><td>Source:</td><td>biotechnology, chemical and materials engineering ii, pts 1 and 2, 641-642, 299</td></tr><tr><td>Year:</td><td>2013</td></tr></table>	https://doi.org/10.4028/www.scientific.net/amr.641-642.299	-0.7005	0.1216	2	9	3	1	0.0832	2013	1	0.0832
211	janczukowicz (2013b)	<table><tr><td>Authors:</td><td>janczukowicz, w; mielcarek, a; rodziewicz, j; ostrowska, k; jozwiak, t; klodowska, i; kordas, m</td></tr><tr><td>Title:</td><td>quality characteristics of wastewater from malt and beer production</td></tr><tr><td>Source:</td><td>rocznik ochrona srodowiska, 15, 729-748</td></tr><tr><td>Year:</td><td>2013</td></tr></table>		0.4227	0.5704	5	4	3	1	0.0832	2013	1	0.0832
212	mielczarek (2013b)	<table><tr><td>Authors:</td><td>mielczarek, at; saunders, am; larsen, p; albertsen, m; stevenson, m; nielsen, jl; nielsen, ph</td></tr><tr><td>Title:</td><td>the microbial database for danish wastewater treatment plants with nutrient removal (midas-dk) - a tool for understanding activated sludge population dynamics and community stability</td></tr><tr><td>Source:</td><td>water science and technol…	https://doi.org/10.2166/wst.2013.151	1.4876	-0.0036	3	208	15	9	0.7488	2013	9	0.7488
215	chen (2013e)	<table><tr><td>Authors:</td><td>chen, h; zheng, x; chen, yg; mu, h</td></tr><tr><td>Title:</td><td>long-term performance of enhanced biological phosphorus removal with increasing concentrations of silver nanoparticles and ions</td></tr><tr><td>Source:</td><td>rsc advances, 3(25), 9835-9842</td></tr><tr><td>Year:</td><td>2013</td></tr></table>	https://doi.org/10.1039/c3ra40989a	0.9175	0.3667	6	765	37	14	1.1649	2013	14	1.1649
216	bi (2013)	<table><tr><td>Authors:</td><td>bi, ds; guo, xp; chen, dh</td></tr><tr><td>Title:</td><td>phosphorus release mechanisms during digestion of ebpr sludge under anaerobic, anoxic and aerobic conditions</td></tr><tr><td>Source:</td><td>water science and technology, 67(9), 1953-1959</td></tr><tr><td>Year:</td><td>2013</td></tr></table>	https://doi.org/10.2166/wst.2013.045	0.3597	0.5256	6	581	21	2	0.1664	2013	2	0.1664
217	drewnowski (2013)	<table><tr><td>Authors:</td><td>drewnowski, j; makinia, j</td></tr><tr><td>Title:</td><td>modeling hydrolysis of slowly biodegradable organic compounds in biological nutrient removal activated sludge systems</td></tr><tr><td>Source:</td><td>water science and technology, 67(9), 2067-2074</td></tr><tr><td>Year:</td><td>2013</td></tr></table>	https://doi.org/10.2166/wst.2013.092	-0.5222	0.3496	5	188	12	8	0.6656	2013	8	0.6656
218	barat (2013)	<table><tr><td>Authors:</td><td>barat, r; serralta, j; ruano, mv; jimenez, e; ribes, j; seco, a; ferrer, j</td></tr><tr><td>Title:</td><td>biological nutrient removal model no. 2 (bnrm2): a general model for wastewater treatment plants</td></tr><tr><td>Source:</td><td>water science and technology, 67(7), 1481-1489</td></tr><tr><td>Year:</td><td>2013</td></tr></table>	https://doi.org/10.2166/wst.2013.004	-0.3145	0.5912	5	133	19	16	1.3313	2013	16	1.3313
219	albertsen (2013c)	<table><tr><td>Authors:</td><td>albertsen, m; stensballe, a; nielsen, kl; nielsen, ph</td></tr><tr><td>Title:</td><td>digging into the extracellular matrix of a complex microbial community using a combined metagenomic and metaproteomic approach</td></tr><tr><td>Source:</td><td>water science and technology, 67(7), 1650-1656</td></tr><tr><td>Year:</td><td>2013</td></tr></table>	https://doi.org/10.2166/wst.2013.030	1.6779	-0.0508	3	232	22	11	0.9153	2013	11	0.9153
220	meng (2013)	<table><tr><td>Authors:</td><td>meng, fg; zhou, zb; li, l; li, ry; jia, xs; li, sy</td></tr><tr><td>Title:</td><td>a novel nearly plug-flow membrane bioreactor for enhanced biological nutrient removal</td></tr><tr><td>Source:</td><td>aiche journal, 59(1), 46-54</td></tr><tr><td>Year:</td><td>2013</td></tr></table>	https://doi.org/10.1002/aic.13799	0.2475	0.519	5	259	27	7	0.5824	2013	7	0.5824
221	hey (2013)	<table><tr><td>Authors:</td><td>hey, t; sandstrom, d; ibrahim, v; jonsson, k</td></tr><tr><td>Title:</td><td>evaluating 5 and 8 ph-point titrations for measuring vfa in full-scale primary sludge hydrolysate</td></tr><tr><td>Source:</td><td>water sa, 39(1), 17-22</td></tr><tr><td>Year:</td><td>2013</td></tr></table>	https://doi.org/10.4314/wsa.v39i1.3	-0.3389	0.3876	1	127	17	4	0.3328	2013	4	0.3328
222	cao (2013)	<table><tr><td>Authors:</td><td>cao, gh; wang, sy; peng, yz; miao, zj</td></tr><tr><td>Title:</td><td>biological nutrient removal by applying modified four step-feed technology to treat weak wastewater</td></tr><tr><td>Source:</td><td>bioresource technology, 128, 604-611</td></tr><tr><td>Year:</td><td>2013</td></tr></table>	https://doi.org/10.1016/j.biortech.2012.09.078	0.0463	0.4318	2	195	19	11	0.9153	2013	11	0.9153
223	zeng (2013c)	<table><tr><td>Authors:</td><td>zeng, tj; yang, gj; wang, db; li, xm; zheng, w; yang, q; zeng, gm</td></tr><tr><td>Title:</td><td>microbial community analysis involved in the aerobic/extended-idle process performing biological phosphorus removal</td></tr><tr><td>Source:</td><td>water science and technology, 67(3), 485-493</td></tr><tr><td>Year:</td><td>2013</td></tr></table>	https://doi.org/10.2166/wst.2012.578	0.6872	-0.0927	4	705	18	3	0.2496	2013	3	0.2496
224	ong (2013)	<table><tr><td>Authors:</td><td>ong, yh; chua, asm; lee, bp; ngoh, gc</td></tr><tr><td>Title:</td><td>long-term performance evaluation of ebpr process in tropical climate: start-up, process stability, and the effect of operational ph and influent c:p ratio</td></tr><tr><td>Source:</td><td>water science and technology, 67(2), 340-346</td></tr><tr><td>Year:</td><td>2013</td></tr></table>	https://doi.org/10.2166/wst.2012.552	0.1899	-0.0993	4	924	21	8	0.6656	2013	8	0.6656
225	vargas (2013)	<table><tr><td>Authors:</td><td>vargas, m; yuan, z; pijuan, m</td></tr><tr><td>Title:</td><td>effect of long-term starvation conditions on polyphosphate- and glycogen-accumulating organisms</td></tr><tr><td>Source:</td><td>bioresource technology, 127, 126-131</td></tr><tr><td>Year:</td><td>2013</td></tr></table>	https://doi.org/10.1016/j.biortech.2012.09.117	0.3302	0.0193	4	840	28	17	1.4145	2013	17	1.4145
227	hauduc (2013)	<table><tr><td>Authors:</td><td>hauduc, h; rieger, l; oehmen, a; van loosdrecht, mcm; comeau, y; heduit, a; vanrolleghem, pa; gillot, s</td></tr><tr><td>Title:</td><td>critical review of activated sludge modeling: state of process knowledge, modeling concepts, and limitations</td></tr><tr><td>Source:</td><td>biotechnology and bioengineering, 110(1), 24-46</td></tr><tr><td>Year:</td><td>2013</td><…	https://doi.org/10.1002/bit.24624	-0.2623	0.2245	5	1260	84	28	2.3297	2013	28	2.3297
228	boltz (2012)	<table><tr><td>Authors:</td><td>boltz, jp; morgenroth, e; daigger, gt; debarbadillo, c; murthy, s; sorensen, kh; stinson, b</td></tr><tr><td>Title:</td><td>method to identify potential phosphorus rate-limiting conditions in post-denitrification biofilm reactors within systems designed for simultaneous low-level effluent nitrogen and phosphorus concentrations</td></tr><tr><td>Source:</td><td>water…	https://doi.org/10.1016/j.watres.2012.08.020	0.0584	0.6238	5	38	12	11	0.7582	2012	11	0.7582
229	chen (2012a)	<table><tr><td>Authors:</td><td>chen, jc; ng, wj; luo, r; mu, s; zhang, z; andersen, m; jorgensen, pe</td></tr><tr><td>Title:</td><td>membrane bioreactor process modeling and optimization: ulu pandan water reclamation plant</td></tr><tr><td>Source:</td><td>journal of environmental engineering-asce, 138(12), 1218-1226</td></tr><tr><td>Year:</td><td>2012</td></tr></table>	https://doi.org/10.1061/(asce)ee.1943-7870.0000581	0.1741	0.5564	5	211	20	2	0.1378	2012	2	0.1378
230	blank (2012)	<table><tr><td>Authors:</td><td>blank, lm</td></tr><tr><td>Title:</td><td>the cell and p: from cellular function to biotechnological application</td></tr><tr><td>Source:</td><td>current opinion in biotechnology, 23(6), 846-851</td></tr><tr><td>Year:</td><td>2012</td></tr></table>	https://doi.org/10.1016/j.copbio.2012.08.002	0.313	0.5937	7	76	7	8	0.5514	2012	8	0.5514
231	yuan (2012)	<table><tr><td>Authors:</td><td>yuan, zg; pratt, s; batstone, dj</td></tr><tr><td>Title:</td><td>phosphorus recovery from wastewater through microbial processes</td></tr><tr><td>Source:</td><td>current opinion in biotechnology, 23(6), 878-883</td></tr><tr><td>Year:</td><td>2012</td></tr></table>	https://doi.org/10.1016/j.copbio.2012.08.001	-0.0536	0.4867	7	760	37	66	4.549	2012	66	4.549
232	peng (2012)	<table><tr><td>Authors:</td><td>peng, zx; peng, yz; yu, zb; liu, xl; li, xl; wang, rd</td></tr><tr><td>Title:</td><td>control of sludge settleability and nitrogen removal under low dissolved oxygen condition</td></tr><tr><td>Source:</td><td>frontiers of environmental science & engineering, 6(6), 884-891</td></tr><tr><td>Year:</td><td>2012</td></tr></table>	https://doi.org/10.1007/s11783-012-0408-9	0.5942	0.333	2	335	19	5	0.3446	2012	5	0.3446
233	chen (2012b)	<table><tr><td>Authors:</td><td>chen, yg; wang, db; zhu, xy; zheng, x; feng, ly</td></tr><tr><td>Title:</td><td>long-term effects of copper nanoparticles on wastewater biological nutrient removal and n2o generation in the activated sludge process</td></tr><tr><td>Source:</td><td>environmental science & technology, 46(22), 12452-12458</td></tr><tr><td>Year:</td><td>2012</td></tr></table>	https://doi.org/10.1021/es302646q	1.0181	0.472	6	724	32	44	3.0326	2012	44	3.0326
234	chen (2012c)	<table><tr><td>Authors:</td><td>chen, yg; chen, h; zheng, x; mu, h</td></tr><tr><td>Title:</td><td>the impacts of silver nanoparticles and silver ions on wastewater biological phosphorous removal and the mechanisms</td></tr><tr><td>Source:</td><td>journal of hazardous materials, 239, 88-94</td></tr><tr><td>Year:</td><td>2012</td></tr></table>	https://doi.org/10.1016/j.jhazmat.2012.07.049	1.1684	0.4104	6	500	25	37	2.5502	2012	37	2.5502
235	al-sa'ed (2012)	<table><tr><td>Authors:</td><td>al-sa'ed, r; tomaleh, n</td></tr><tr><td>Title:</td><td>performance evaluation of a full-scale extended aeration system in al-bireh city, palestine</td></tr><tr><td>Source:</td><td>clean-soil air water, 40(11), 1250-1256</td></tr><tr><td>Year:</td><td>2012</td></tr></table>	https://doi.org/10.1002/clen.201000095	0.0666	0.4181	2	116	1	1	0.0689	2012	1	0.0689
236	tang (2012)	<table><tr><td>Authors:</td><td>tang, hl; xie, yff; chen, yc</td></tr><tr><td>Title:</td><td>use of bio-amp, a commercial bio-additive for the treatment of grease trap wastewater containing fat, oil, and grease</td></tr><tr><td>Source:</td><td>bioresource technology, 124, 52-58</td></tr><tr><td>Year:</td><td>2012</td></tr></table>	https://doi.org/10.1016/j.biortech.2012.08.012	-0.1217	0.2507	7	164	14	5	0.3446	2012	5	0.3446
237	wang (2012a)	<table><tr><td>Authors:</td><td>wang, db; yang, gj; li, xm; zheng, w; wu, y; yang, q; zeng, gm</td></tr><tr><td>Title:</td><td>inducing mechanism of biological phosphorus removal driven by the aerobic/extended-idle regime</td></tr><tr><td>Source:</td><td>biotechnology and bioengineering, 109(11), 2798-2807</td></tr><tr><td>Year:</td><td>2012</td></tr></table>	https://doi.org/10.1002/bit.24543	0.7116	0.1311	4	1014	27	25	1.7231	2012	25	1.7231
238	winkler (2012)	<table><tr><td>Authors:</td><td>winkler, mkh; kleerebezem, r; khunjar, wo; de bruin, b; van loosdrecht, mcm</td></tr><tr><td>Title:</td><td>evaluating the solid retention time of bacteria in flocculent and granular sludge</td></tr><tr><td>Source:</td><td>water research, 46(16), 4973-4980</td></tr><tr><td>Year:</td><td>2012</td></tr></table>	https://doi.org/10.1016/j.watres.2012.06.027	1.1011	-0.1289	3	517	38	21	1.4474	2012	21	1.4474
239	jahan (2012)	<table><tr><td>Authors:</td><td>jahan, k; hoque, s; ahmed, t</td></tr><tr><td>Title:</td><td>activated sludge and other suspended culture processes</td></tr><tr><td>Source:</td><td>water environment research, 84(10), 1029-1080</td></tr><tr><td>Year:</td><td>2012</td></tr></table>	https://doi.org/10.2175/106143012x13407275694798	0.9501	0.5661	8	186	66	3	0.2068	2012	3	0.2068
240	kasiri (2012)	<table><tr><td>Authors:</td><td>kasiri, s; mah, f; zhang, cg; haveroen, m; ellsworth, s; ulrich, a</td></tr><tr><td>Title:</td><td>anaerobic processes</td></tr><tr><td>Source:</td><td>water environment research, 84(10), 1217-1285</td></tr><tr><td>Year:</td><td>2012</td></tr></table>	https://doi.org/10.2175/106143012x13407275694914	0.8701	0.7816	6	128	63	1	0.0689	2012	1	0.0689
242	kawakoshi (2012)	<table><tr><td>Authors:</td><td>kawakoshi, a; nakazawa, h; fukada, j; sasagawa, m; katano, y; nakamura, s; hosoyama, a; sasaki, h; ichikawa, n; hanada, s; kamagata, y; nakamura, k; yamazaki, s; fujita, n</td></tr><tr><td>Title:</td><td>deciphering the genome of polyphosphate accumulating actinobacterium microlunatus phosphovorus</td></tr><tr><td>Source:</td><td>dna research, 19(5), 383-394</td></…	https://doi.org/10.1093/dnares/dss020	0.6315	-0.6177	7	400	39	11	0.7582	2012	11	0.7582
243	hien (2012)	<table><tr><td>Authors:</td><td>hien, ttn; nielsen, jl; nielsen, ph</td></tr><tr><td>Title:</td><td>candidatus halomonas phosphatis', a novel polyphosphate-accumulating organism in full-scale enhanced biological phosphorus removal plants</td></tr><tr><td>Source:</td><td>environmental microbiology, 14(10), 2826-2837</td></tr><tr><td>Year:</td><td>2012</td></tr></table>	https://doi.org/10.1111/j.1462-2920.2012.02826.x	0.9856	-0.3835	3	1031	46	2	0.1378	2012	2	0.1378
244	guerrero (2012a)	<table><tr><td>Authors:</td><td>guerrero, j; taya, c; guisasola, a; baeza, ja</td></tr><tr><td>Title:</td><td>understanding the detrimental effect of nitrate presence on ebpr systems: effect of the plant configuration</td></tr><tr><td>Source:</td><td>journal of chemical technology and biotechnology, 87(10), 1508-1511</td></tr><tr><td>Year:</td><td>2012</td></tr></table>	https://doi.org/10.1002/jctb.3812	0.3127	0.2372	2	381	17	14	0.9649	2012	14	0.9649
245	gebremariam (2012)	<table><tr><td>Authors:</td><td>gebremariam, sy; beutel, mw; christian, d; hess, tf</td></tr><tr><td>Title:</td><td>effects of glucose on the performance of enhanced biological phosphorus removal activated sludge enriched with acetate</td></tr><tr><td>Source:</td><td>bioresource technology, 121, 19-24</td></tr><tr><td>Year:</td><td>2012</td></tr></table>	https://doi.org/10.1016/j.biortech.2012.06.086	0.3864	-0.2829	4	728	30	12	0.8271	2012	12	0.8271
246	shi (2012)	<table><tr><td>Authors:</td><td>shi, j; lu, xw; yu, r; zhu, wt</td></tr><tr><td>Title:</td><td>nutrient removal and phosphorus recovery performances of a novel anaerobic-anoxic/nitrifying/induced crystallization process</td></tr><tr><td>Source:</td><td>bioresource technology, 121, 183-189</td></tr><tr><td>Year:</td><td>2012</td></tr></table>	https://doi.org/10.1016/j.biortech.2012.06.064	0.1742	0.4646	7	394	27	18	1.2406	2012	18	1.2406
247	fang (2012)	<table><tr><td>Authors:</td><td>fang, j; sun, pd; xu, sj; luo, t; lou, jq; han, jy; song, yq</td></tr><tr><td>Title:</td><td>impact of cr(vi) on p removal performance in enhanced biological phosphorus removal (ebpr) system based on the anaerobic and aerobic metabolism</td></tr><tr><td>Source:</td><td>bioresource technology, 121, 379-385</td></tr><tr><td>Year:</td><td>2012</td></tr></table>	https://doi.org/10.1016/j.biortech.2012.07.001	0.8323	0.1578	4	813	32	19	1.3096	2012	19	1.3096
248	seviour (2012)	<table><tr><td>Authors:</td><td>seviour, t; yuan, zg; van loosdrecht, mcm; lin, ym</td></tr><tr><td>Title:</td><td>aerobic sludge granulation: a tale of two polysaccharides?</td></tr><tr><td>Source:</td><td>water research, 46(15), 4803-4813</td></tr><tr><td>Year:</td><td>2012</td></tr></table>	https://doi.org/10.1016/j.watres.2012.06.018	1.1781	0.4922	8	120	33	44	3.0326	2012	44	3.0326
249	chen (2012d)	<table><tr><td>Authors:</td><td>chen, yg; su, yl; zheng, x; chen, h; yang, h</td></tr><tr><td>Title:</td><td>alumina nanoparticles-induced effects on wastewater nitrogen and phosphorus removal after short-term and long-term exposure</td></tr><tr><td>Source:</td><td>water research, 46(14), 4379-4386</td></tr><tr><td>Year:</td><td>2012</td></tr></table>	https://doi.org/10.1016/j.watres.2012.05.042	1.2868	0.5024	6	503	29	32	2.2056	2012	32	2.2056
250	xie (2012)	<table><tr><td>Authors:</td><td>xie, fz; liu, gj; wu, fc; li, gl; zhu, yr</td></tr><tr><td>Title:</td><td>removal of orthophosphate by adsorption onto activaed magnesium oxide in aqueous solution</td></tr><tr><td>Source:</td><td>asian journal of chemistry, 24(9), 4238-4240</td></tr><tr><td>Year:</td><td>2012</td></tr></table>		0.3276	1.12	7	37	8	1	0.0689	2012	1	0.0689
252	janczukowicz (2012)	<table><tr><td>Authors:</td><td>janczukowicz, w; rodziewicz, j; thornton, a; czaplicka, k</td></tr><tr><td>Title:</td><td>effect of fermented wastewaters from butter production on phosphates removal in a sequencing batch reactor</td></tr><tr><td>Source:</td><td>bioresource technology, 120, 34-39</td></tr><tr><td>Year:</td><td>2012</td></tr></table>	https://doi.org/10.1016/j.biortech.2012.06.020	-0.2034	0.3222	6	246	23	8	0.5514	2012	8	0.5514
253	ciggin (2012)	<table><tr><td>Authors:</td><td>ciggin, as; majone, m; orhon, d</td></tr><tr><td>Title:</td><td>intracellular storage of acetate/starch mixture by fast growing microbial culture in sequencing batch reactor under continuous feeding</td></tr><tr><td>Source:</td><td>bioresource technology, 119, 331-338</td></tr><tr><td>Year:</td><td>2012</td></tr></table>	https://doi.org/10.1016/j.biortech.2012.06.003	-0.0868	-0.0355	4	491	32	4	0.2757	2012	4	0.2757
255	filali (2012)	<table><tr><td>Authors:</td><td>filali, a; manas, a; mercade, m; bessiere, y; biscans, b; sperandio, m</td></tr><tr><td>Title:</td><td>stability and performance of two gsbr operated in alternating anoxic/aerobic or anaerobic/aerobic conditions for nutrient removal</td></tr><tr><td>Source:</td><td>biochemical engineering journal, 67, 10-19</td></tr><tr><td>Year:</td><td>2012</td></tr></table>	https://doi.org/10.1016/j.bej.2012.05.001	0.5731	0.2111	8	365	37	6	0.4135	2012	6	0.4135
256	lanham (2012)	<table><tr><td>Authors:</td><td>lanham, ab; ricardo, ar; coma, m; fradinho, j; carvalheira, m; oehmen, a; carvalho, g; reis, mam</td></tr><tr><td>Title:</td><td>optimisation of glycogen quantification in mixed microbial cultures</td></tr><tr><td>Source:</td><td>bioresource technology, 118, 518-525</td></tr><tr><td>Year:</td><td>2012</td></tr></table>	https://doi.org/10.1016/j.biortech.2012.05.087	0.2462	-0.0056	4	683	19	17	1.1717	2012	17	1.1717
257	liu (2012a)	<table><tr><td>Authors:</td><td>liu, w; yang, dh; xu, l; jia, c; lu, wj; bosire, oi; shen, cm</td></tr><tr><td>Title:</td><td>effect of return sludge pre-concentration on biological phosphorus removal in a novel oxidation ditch</td></tr><tr><td>Source:</td><td>chinese journal of chemical engineering, 20(4), 747-753</td></tr><tr><td>Year:</td><td>2012</td></tr></table>		-0.0591	0.2473	2	679	23	2	0.1378	2012	2	0.1378
258	isanta (2012)	<table><tr><td>Authors:</td><td>isanta, e; suarez-ojeda, me; del rio, av; morales, n; perez, j; carrera, j</td></tr><tr><td>Title:</td><td>long term operation of a granular sequencing batch reactor at pilot scale treating a low-strength wastewater</td></tr><tr><td>Source:</td><td>chemical engineering journal, 198, 163-170</td></tr><tr><td>Year:</td><td>2012</td></tr></table>	https://doi.org/10.1016/j.cej.2012.05.066	0.7794	0.3258	8	616	32	27	1.8609	2012	27	1.8609
259	swinarski (2012)	<table><tr><td>Authors:</td><td>swinarski, m; makinia, j; stensel, hd; czerwionka, k; drewnowski, j</td></tr><tr><td>Title:</td><td>modeling external carbon addition in biological nutrient removal processes with an extension of the international water association activated sludge model</td></tr><tr><td>Source:</td><td>water environment research, 84(8), 646-655</td></tr><tr><td>Year:</td><td>2012<…	https://doi.org/10.2175/106143012x13373550426670	-0.2999	0.5166	5	176	13	9	0.6203	2012	9	0.6203
260	bassin (2012a)	<table><tr><td>Authors:</td><td>bassin, jp; winkler, mkh; kleerebezem, r; dezotti, m; van loosdrecht, mcm</td></tr><tr><td>Title:</td><td>improved phosphate removal by selective sludge discharge in aerobic granular sludge reactors</td></tr><tr><td>Source:</td><td>biotechnology and bioengineering, 109(8), 1919-1928</td></tr><tr><td>Year:</td><td>2012</td></tr></table>	https://doi.org/10.1002/bit.24457	0.5411	-0.0101	4	876	25	27	1.8609	2012	27	1.8609
261	mielczarek (2012)	<table><tr><td>Authors:</td><td>mielczarek, at; kragelund, c; eriksen, ps; nielsen, ph</td></tr><tr><td>Title:</td><td>population dynamics of filamentous bacteria in danish wastewater treatment plants with nutrient removal</td></tr><tr><td>Source:</td><td>water research, 46(12), 3781-3795</td></tr><tr><td>Year:</td><td>2012</td></tr></table>	https://doi.org/10.1016/j.watres.2012.04.009	1.1374	-0.2792	3	553	67	41	2.8259	2012	41	2.8259
262	bassin (2012b)	<table><tr><td>Authors:</td><td>bassin, jp; kleerebezem, r; dezotti, m; van loosdrecht, mcm</td></tr><tr><td>Title:</td><td>simultaneous nitrogen and phosphate removal in aerobic granular sludge reactors operated at different temperatures</td></tr><tr><td>Source:</td><td>water research, 46(12), 3805-3816</td></tr><tr><td>Year:</td><td>2012</td></tr></table>	https://doi.org/10.1016/j.watres.2012.04.015	0.5631	0.1357	8	778	30	70	4.8247	2012	70	4.8247
263	wang (2012b)	<table><tr><td>Authors:</td><td>wang, db; li, xm; yang, q; zheng, w; wu, y; zeng, tj; zeng, gm</td></tr><tr><td>Title:</td><td>improved biological phosphorus removal performance driven by the aerobic/extended-idle regime with propionate as the sole carbon source</td></tr><tr><td>Source:</td><td>water research, 46(12), 3868-3878</td></tr><tr><td>Year:</td><td>2012</td></tr></table>	https://doi.org/10.1016/j.watres.2012.04.036	0.6679	0.1101	4	999	32	38	2.6191	2012	38	2.6191
264	manas (2012)	<table><tr><td>Authors:</td><td>manas, a; pocquet, m; biscans, b; sperandio, m</td></tr><tr><td>Title:</td><td>parameters influencing calcium phosphate precipitation in granular sludge sequencing batch reactor</td></tr><tr><td>Source:</td><td>chemical engineering science, 77, 165-175</td></tr><tr><td>Year:</td><td>2012</td></tr></table>	https://doi.org/10.1016/j.ces.2012.01.009	-0.3196	0.4132	7	154	21	13	0.896	2012	13	0.896
265	zheng (2012)	<table><tr><td>Authors:</td><td>zheng, x; su, yl; chen, yg</td></tr><tr><td>Title:</td><td>acute and chronic responses of activated sludge viability and performance to silica nanoparticles</td></tr><tr><td>Source:</td><td>environmental science & technology, 46(13), 7182-7188</td></tr><tr><td>Year:</td><td>2012</td></tr></table>	https://doi.org/10.1021/es300777b	1.1811	0.36	6	746	30	29	1.9988	2012	29	1.9988
266	nielsen (2012a)	<table><tr><td>Authors:</td><td>nielsen, jl; nguyen, h; meyer, rl; nielsen, ph</td></tr><tr><td>Title:</td><td>identification of glucose-fermenting bacteria in a full-scale enhanced biological phosphorus removal plant by stable isotope probing</td></tr><tr><td>Source:</td><td>microbiology-sgm, 158, 1818-1825</td></tr><tr><td>Year:</td><td>2012</td></tr></table>	https://doi.org/10.1099/mic.0.058818-0	1.1351	-0.5338	3	401	31	12	0.8271	2012	12	0.8271
267	zhou (2012a)	<table><tr><td>Authors:</td><td>zhou, y; ganda, l; lim, m; yuan, zg; ng, wj</td></tr><tr><td>Title:</td><td>response of poly-phosphate accumulating organisms to free nitrous acid inhibition under anoxic and aerobic conditions</td></tr><tr><td>Source:</td><td>bioresource technology, 116, 340-347</td></tr><tr><td>Year:</td><td>2012</td></tr></table>	https://doi.org/10.1016/j.biortech.2012.03.111	0.3946	0.1789	2	739	29	16	1.1028	2012	16	1.1028
268	zou (2012)	<table><tr><td>Authors:</td><td>zou, jl; xu, gr; pan, k; zhou, w; dai, y; wang, x; zhang, d; hu, yc; ma, m</td></tr><tr><td>Title:</td><td>nitrogen removal and biofilm structure affected by cod/nh4+-n in a biofilter with porous sludge-ceramsite</td></tr><tr><td>Source:</td><td>separation and purification technology, 94, 9-15</td></tr><tr><td>Year:</td><td>2012</td></tr></table>	https://doi.org/10.1016/j.seppur.2012.03.019	0.0834	0.6829	2	106	16	19	1.3096	2012	19	1.3096
269	tocchi (2012)	<table><tr><td>Authors:</td><td>tocchi, c; federici, e; fidati, l; manzi, r; vincigurerra, v; petruccioli, m</td></tr><tr><td>Title:</td><td>aerobic treatment of dairy wastewater in an industrial three-reactor plant: effect of aeration regime on performances and on protozoan and bacterial communities</td></tr><tr><td>Source:</td><td>water research, 46(10), 3334-3344</td></tr><tr><td>Year:</td><td…	https://doi.org/10.1016/j.watres.2012.03.032	0.4475	0.2827	2	186	23	21	1.4474	2012	21	1.4474
270	katipoglu-yazan (2012)	<table><tr><td>Authors:</td><td>katipoglu-yazan, t; cokgor, eu; insel, g; orhon, d</td></tr><tr><td>Title:</td><td>is ammonification the rate limiting step for nitrification kinetics?</td></tr><tr><td>Source:</td><td>bioresource technology, 114, 117-125</td></tr><tr><td>Year:</td><td>2012</td></tr></table>	https://doi.org/10.1016/j.biortech.2012.03.017	-0.2425	0.2135	5	448	26	12	0.8271	2012	12	0.8271
271	zafiriadis (2012)	<table><tr><td>Authors:</td><td>zafiriadis, i; ntougias, s; mirelis, p; kapagiannidis, ag; aivasidis, a</td></tr><tr><td>Title:</td><td>molecular characterization of denitrifying bacteria isolated from the anoxic reactor of a modified dephanox plant performing enhanced biological phosphorus removal</td></tr><tr><td>Source:</td><td>water environment research, 84(6), 475-484</td></tr><tr><td>Year:<…	https://doi.org/10.2175/106143012x13280358613543	0.6568	-0.323	3	892	41	3	0.2068	2012	3	0.2068
272	nielsen (2012b)	<table><tr><td>Authors:</td><td>nielsen, ph; saunders, am; hansen, aa; larsen, p; nielsen, jl</td></tr><tr><td>Title:</td><td>microbial communities involved in enhanced biological phosphorus removal from wastewater - a model system in environmental biotechnology</td></tr><tr><td>Source:</td><td>current opinion in biotechnology, 23(3), 452-459</td></tr><tr><td>Year:</td><td>2012</td></tr></table>	https://doi.org/10.1016/j.copbio.2011.11.027	1.4467	0.038	3	499	46	61	4.2044	2012	61	4.2044
274	guerrero (2012b)	<table><tr><td>Authors:</td><td>guerrero, j; taya, c; guisasola, a; baeza, ja</td></tr><tr><td>Title:</td><td>glycerol as a sole carbon source for enhanced biological phosphorus removal</td></tr><tr><td>Source:</td><td>water research, 46(9), 2983-2991</td></tr><tr><td>Year:</td><td>2012</td></tr></table>	https://doi.org/10.1016/j.watres.2012.02.043	0.3981	0.3786	6	816	30	20	1.3785	2012	20	1.3785
275	jia (2012)	<table><tr><td>Authors:</td><td>jia, wl; zhang, j; xie, hj; yan, yj; wang, jh; zhao, yx; xu, xl</td></tr><tr><td>Title:</td><td>effect of phb and oxygen uptake rate on nitrous oxide emission during simultaneous nitrification denitrification process</td></tr><tr><td>Source:</td><td>bioresource technology, 113, 232-238</td></tr><tr><td>Year:</td><td>2012</td></tr></table>	https://doi.org/10.1016/j.biortech.2011.10.095	0.5637	0.4684	6	501	22	28	1.9299	2012	28	1.9299
276	kleybocker (2012)	<table><tr><td>Authors:</td><td>kleybocker, a; liebrich, m; kasina, m; kraume, m; wittmaier, m; wurdemann, h</td></tr><tr><td>Title:</td><td>comparison of different procedures to stabilize biogas formation after process failure in a thermophilic waste digestion system: influence of aggregate formation on process stability</td></tr><tr><td>Source:</td><td>waste management, 32(6), 1122-1130</td></t…	https://doi.org/10.1016/j.wasman.2012.01.015	0.4906	0.1155	8	866	24	11	0.7582	2012	11	0.7582
277	albertsen (2012)	<table><tr><td>Authors:</td><td>albertsen, m; hansen, lbs; saunders, am; nielsen, ph; nielsen, kl</td></tr><tr><td>Title:</td><td>a metagenome of a full-scale microbial community carrying out enhanced biological phosphorus removal</td></tr><tr><td>Source:</td><td>isme journal, 6(6), 1094-1106</td></tr><tr><td>Year:</td><td>2012</td></tr></table>	https://doi.org/10.1038/ismej.2011.176	1.5739	-0.2466	3	684	42	83	5.7207	2012	83	5.7207
278	guihua (2012)	<table><tr><td>Authors:</td><td>guihua, z; yuanyuan, y; tan, xj; dai, xh; zhou, q</td></tr><tr><td>Title:</td><td>ultrasonic-pretreated waste activated sludge hydrolysis and volatile fatty acid accumulation under alkaline conditions: effect of temperature</td></tr><tr><td>Source:</td><td>journal of biotechnology, 159(1-2), 27-31</td></tr><tr><td>Year:</td><td>2012</td></tr></table>	https://doi.org/10.1016/j.jbiotec.2012.01.005	0.1201	0.8991	6	265	23	3	0.2068	2012	3	0.2068
279	law (2012)	<table><tr><td>Authors:</td><td>law, yy; ye, l; pan, yt; yuan, zg</td></tr><tr><td>Title:</td><td>nitrous oxide emissions from wastewater treatment processes</td></tr><tr><td>Source:</td><td>philosophical transactions of the royal society b-biological sciences, 367(1593), 1265-1277</td></tr><tr><td>Year:</td><td>2012</td></tr></table>	https://doi.org/10.1098/rstb.2011.0317	0.6893	0.5199	6	303	67	118	8.133	2012	118	8.133
280	saeid (2012)	<table><tr><td>Authors:</td><td>saeid, a; labuda, m; chojnacka, k; gorecki, h</td></tr><tr><td>Title:</td><td>biotechnological processes in production of phosphorus fertilizers</td></tr><tr><td>Source:</td><td>przemysl chemiczny, 91(5), 952-955</td></tr><tr><td>Year:</td><td>2012</td></tr></table>		0.0137	0.1881	7	121	8	12	0.8271	2012	12	0.8271
282	hrenovic (2012)	<table><tr><td>Authors:</td><td>hrenovic, j; gobac, zz; bermanec, v</td></tr><tr><td>Title:</td><td>occurrence of sepiolite in croatia and its application in phosphate removal from wastewater</td></tr><tr><td>Source:</td><td>applied clay science, 59-60, 64-68</td></tr><tr><td>Year:</td><td>2012</td></tr></table>	https://doi.org/10.1016/j.clay.2012.02.019	0.1203	-0.8463	10	205	16	6	0.4135	2012	6	0.4135
283	majed (2012)	<table><tr><td>Authors:</td><td>majed, n; chernenko, t; diem, m; gu, az</td></tr><tr><td>Title:</td><td>identification of functionally relevant populations in enhanced biological phosphorus removal processes based on intracellular polymers profiles and insights into the metabolic diversity and heterogeneity</td></tr><tr><td>Source:</td><td>environmental science & technology, 46(9), 5010-5017</td>…	https://doi.org/10.1021/es300044h	0.7759	-0.3489	4	940	41	15	1.0339	2012	15	1.0339
284	begum (2012)	<table><tr><td>Authors:</td><td>begum, sa; batista, jr</td></tr><tr><td>Title:</td><td>microbial selection on enhanced biological phosphorus removal systems fed exclusively with glucose</td></tr><tr><td>Source:</td><td>world journal of microbiology & biotechnology, 28(5), 2181-2193</td></tr><tr><td>Year:</td><td>2012</td></tr></table>	https://doi.org/10.1007/s11274-012-1024-3	0.475	-0.2108	4	1032	49	5	0.3446	2012	5	0.3446
285	acevedo (2012)	<table><tr><td>Authors:</td><td>acevedo, b; oehmen, a; carvalho, g; seco, a; borras, l; barat, r</td></tr><tr><td>Title:</td><td>metabolic shift of polyphosphate-accumulating organisms with different levels of polyphosphate storage</td></tr><tr><td>Source:</td><td>water research, 46(6), 1889-1900</td></tr><tr><td>Year:</td><td>2012</td></tr></table>	https://doi.org/10.1016/j.watres.2012.01.003	0.3759	-0.1405	4	1170	48	35	2.4123	2012	35	2.4123
286	ratanatamskul (2012)	<table><tr><td>Authors:</td><td>ratanatamskul, c; glingeysorn, n; yamamoto, k</td></tr><tr><td>Title:</td><td>the bnr-mbr(biological nutrient removal-membrane bioreactor) for nutrient removal from high-rise building in hot climate region</td></tr><tr><td>Source:</td><td>membrane water treatment, 3(2), 133-140</td></tr><tr><td>Year:</td><td>2012</td></tr></table>		-0.0087	0.4797	5	69	4	4	0.2757	2012	4	0.2757
287	randall (2012)	<table><tr><td>Authors:</td><td>randall, aa</td></tr><tr><td>Title:</td><td>contrast of volatile fatty acid driven and inorganic acid or base driven phosphorus release and uptake in enhanced biological phosphorus removal</td></tr><tr><td>Source:</td><td>water environment research, 84(4), 305-312</td></tr><tr><td>Year:</td><td>2012</td></tr></table>	https://doi.org/10.2175/106143012x13373550426715	0.1334	-0.2549	4	450	11	1	0.0689	2012	1	0.0689
288	girard (2012)	<table><tr><td>Authors:</td><td>girard, l; encina, pag; rodriguez, er</td></tr><tr><td>Title:</td><td>process performance and polyphosphate-accumulating organism-glycogen-accumulating organism communities in an anaerobic/anoxic/oxic system operated with different carbon sources</td></tr><tr><td>Source:</td><td>water environment research, 84(4), 354-361</td></tr><tr><td>Year:</td><td>2012</td></tr…	https://doi.org/10.2175/106143011x13233670703378	0.5608	0.1677	4	700	25	2	0.1378	2012	2	0.1378
289	li (2012a)	<table><tr><td>Authors:</td><td>li, x; gao, dw; liang, h; liu, l; fu, y</td></tr><tr><td>Title:</td><td>phosphorus removal characteristics of granular and flocculent sludge in sbr</td></tr><tr><td>Source:</td><td>applied microbiology and biotechnology, 94(1), 231-236</td></tr><tr><td>Year:</td><td>2012</td></tr></table>	https://doi.org/10.1007/s00253-011-3593-8	0.4706	-0.0062	8	655	26	4	0.2757	2012	4	0.2757
290	bucci (2012)	<table><tr><td>Authors:</td><td>bucci, v; majed, n; hellweger, fl; gu, az</td></tr><tr><td>Title:</td><td>heterogeneity of intracellular polymer storage states in enhanced biological phosphorus removal (ebpr) - observation and modeling</td></tr><tr><td>Source:</td><td>environmental science & technology, 46(6), 3244-3252</td></tr><tr><td>Year:</td><td>2012</td></tr></table>	https://doi.org/10.1021/es204052p	0.2174	0.0443	5	994	34	10	0.6892	2012	10	0.6892
291	lin (2012)	<table><tr><td>Authors:</td><td>lin, ym; bassin, jp; van loosdrecht, mcm</td></tr><tr><td>Title:</td><td>the contribution of exopolysaccharides induced struvites accumulation to ammonium adsorption in aerobic granular sludge</td></tr><tr><td>Source:</td><td>water research, 46(4), 986-992</td></tr><tr><td>Year:</td><td>2012</td></tr></table>	https://doi.org/10.1016/j.watres.2011.11.072	0.1611	0.2957	5	256	13	21	1.4474	2012	21	1.4474
292	petzet (2012)	<table><tr><td>Authors:</td><td>petzet, s; cornel, p</td></tr><tr><td>Title:</td><td>prevention of struvite scaling in digesters combined with phosphorus removal and recovery-the fix-phos process</td></tr><tr><td>Source:</td><td>water environment research, 84(3), 220-226</td></tr><tr><td>Year:</td><td>2012</td></tr></table>	https://doi.org/10.2175/106143012x13347678384125	-0.862	0.4857	7	27	7	8	0.5514	2012	8	0.5514
293	hu (2012)	<table><tr><td>Authors:</td><td>hu, zr; houweling, d; dold, p</td></tr><tr><td>Title:</td><td>biological nutrient removal in municipal wastewater treatment: new directions in sustainability</td></tr><tr><td>Source:</td><td>journal of environmental engineering, 138(3), 307-317</td></tr><tr><td>Year:</td><td>2012</td></tr></table>	https://doi.org/10.1061/(asce)ee.1943-7870.0000462	-0.276	0.4502	5	434	37	5	0.3446	2012	5	0.3446
294	alimahmoodi (2012)	<table><tr><td>Authors:</td><td>alimahmoodi, m; yerushalmi, l; mulligan, cn</td></tr><tr><td>Title:</td><td>development of biofilm on geotextile in a new multi-zone wastewater treatment system for simultaneous removal of cod, nitrogen and phosphorus</td></tr><tr><td>Source:</td><td>bioresource technology, 107, 78-86</td></tr><tr><td>Year:</td><td>2012</td></tr></table>	https://doi.org/10.1016/j.biortech.2011.12.034	0.0256	0.4481	2	120	18	9	0.6203	2012	9	0.6203
295	lee (2012)	<table><tr><td>Authors:</td><td>lee, ys; han, gb</td></tr><tr><td>Title:</td><td>pig slurry treatment by a hybrid multi-stage unit system consisting of an atad and an egsb followed by a sbr reactor</td></tr><tr><td>Source:</td><td>biosystems engineering, 111(3), 243-250</td></tr><tr><td>Year:</td><td>2012</td></tr></table>	https://doi.org/10.1016/j.biosystemseng.2011.11.014	-0.4043	0.706	6	146	16	6	0.4135	2012	6	0.4135
296	silva (2012)	<table><tr><td>Authors:</td><td>silva, af; carvalho, g; oehmen, a; lousada-ferreira, m; van nieuwenhuijzen, a; reis, mam; crespo, mtb</td></tr><tr><td>Title:</td><td>microbial population analysis of nutrient removal-related organisms in membrane bioreactors</td></tr><tr><td>Source:</td><td>applied microbiology and biotechnology, 93(5), 2171-2180</td></tr><tr><td>Year:</td><td>2012</td></tr></tabl…	https://doi.org/10.1007/s00253-011-3499-5	0.6574	0.2455	5	667	34	20	1.3785	2012	20	1.3785
297	kang (2012)	<table><tr><td>Authors:</td><td>kang, y; won, t; hyun, k</td></tr><tr><td>Title:</td><td>efficient treatment of real textile wastewater: performance of activated sludge and biofilter systems with a high-rate filter as a pre-treatment process</td></tr><tr><td>Source:</td><td>ksce journal of civil engineering, 16(3), 308-315</td></tr><tr><td>Year:</td><td>2012</td></tr></table>	https://doi.org/10.1007/s12205-012-1479-7	-0.0745	0.3475	2	394	10	2	0.1378	2012	2	0.1378
298	kapagiannidis (2012)	<table><tr><td>Authors:</td><td>kapagiannidis, ag; zafiriadis, i; aivasidis, a</td></tr><tr><td>Title:</td><td>effect of basic operating parameters on biological phosphorus removal in a continuous-flow anaerobic-anoxic activated sludge system</td></tr><tr><td>Source:</td><td>bioprocess and biosystems engineering, 35(3), 371-382</td></tr><tr><td>Year:</td><td>2012</td></tr></table>	https://doi.org/10.1007/s00449-011-0575-2	-0.0366	0.049	2	1184	60	23	1.5852	2012	23	1.5852
299	liu (2012b)	<table><tr><td>Authors:</td><td>liu, h; wang, j; liu, xl; fu, b; chen, j; yu, hq</td></tr><tr><td>Title:</td><td>acidogenic fermentation of proteinaceous sewage sludge: effect of ph</td></tr><tr><td>Source:</td><td>water research, 46(3), 799-807</td></tr><tr><td>Year:</td><td>2012</td></tr></table>	https://doi.org/10.1016/j.watres.2011.11.047	0.3354	0.9561	6	253	21	56	3.8597	2012	56	3.8597
300	alfreider (2012)	<table><tr><td>Authors:</td><td>alfreider, a; schirmer, m; vogt, c</td></tr><tr><td>Title:</td><td>diversity and expression of different forms of rubisco genes in polluted groundwater under different redox conditions</td></tr><tr><td>Source:</td><td>fems microbiology ecology, 79(3), 649-660</td></tr><tr><td>Year:</td><td>2012</td></tr></table>	https://doi.org/10.1111/j.1574-6941.2011.01246.x	1.2414	-0.2095	3	364	11	5	0.3446	2012	5	0.3446
301	wu (2012a)	<table><tr><td>Authors:</td><td>wu, cy; peng, yz; wang, rd; zhou, yx</td></tr><tr><td>Title:</td><td>understanding the granulation process of activated sludge in a biological phosphorus removal sequencing batch reactor</td></tr><tr><td>Source:</td><td>chemosphere, 86(8), 767-773</td></tr><tr><td>Year:</td><td>2012</td></tr></table>	https://doi.org/10.1016/j.chemosphere.2011.11.002	1.0315	0.4727	8	214	26	17	1.1717	2012	17	1.1717
302	li (2012b)	<table><tr><td>Authors:</td><td>li, m; nakhla, g; zhu, j</td></tr><tr><td>Title:</td><td>simultaneous carbon and nitrogen removal with enhanced bioparticle circulation in a circulating fluidized bed biofilm reactor</td></tr><tr><td>Source:</td><td>chemical engineering journal, 181, 35-44</td></tr><tr><td>Year:</td><td>2012</td></tr></table>	https://doi.org/10.1016/j.cej.2011.12.073	0.0913	0.4978	2	174	28	9	0.6203	2012	9	0.6203
303	fine (2012)	<table><tr><td>Authors:</td><td>fine, p; nadas, e</td></tr><tr><td>Title:</td><td>options to reduce greenhouse gas emissions during wastewater treatment for agricultural use</td></tr><tr><td>Source:</td><td>science of the total environment, 416, 289-299</td></tr><tr><td>Year:</td><td>2012</td></tr></table>	https://doi.org/10.1016/j.scitotenv.2011.11.030	-0.0001	0.6728	7	16	9	27	1.8609	2012	27	1.8609
304	chen (2012e)	<table><tr><td>Authors:</td><td>chen, xq; fujiwara, t; nakamachi, k; kawaguchi, y; nishimura, f; ohtoshi, k</td></tr><tr><td>Title:</td><td>evaluation of a novel oxidation ditch system with dual do control technology for biological nutrient removal by mass balance analysis</td></tr><tr><td>Source:</td><td>desalination, 286, 24-33</td></tr><tr><td>Year:</td><td>2012</td></tr></table>	https://doi.org/10.1016/j.desal.2011.10.032	0.0134	0.5289	2	324	16	2	0.1378	2012	2	0.1378
305	gil (2012)	<table><tr><td>Authors:</td><td>gil, k; rho, h; kim, d; stenstrom, mk</td></tr><tr><td>Title:</td><td>comparison of bio-p module and the modified bio-p module in the step-feed biological nutrient removal process</td></tr><tr><td>Source:</td><td>environmental earth sciences, 65(3), 929-936</td></tr><tr><td>Year:</td><td>2012</td></tr></table>	https://doi.org/10.1007/s12665-011-1203-9	-0.5403	0.5115	5	117	6	4	0.2757	2012	4	0.2757
306	liu (2012c)	<table><tr><td>Authors:</td><td>liu, hz; jeong, j; gray, h; smith, s; sedlak, dl</td></tr><tr><td>Title:</td><td>algal uptake of hydrophobic and hydrophilic dissolved organic nitrogen in effluent from biological nutrient removal municipal wastewater treatment systems</td></tr><tr><td>Source:</td><td>environmental science & technology, 46(2), 713-721</td></tr><tr><td>Year:</td><td>2012</td></tr></…	https://doi.org/10.1021/es203085y	0.2845	0.5664	5	23	11	31	2.1366	2012	31	2.1366
307	deng (2012)	<table><tr><td>Authors:</td><td>deng, yq; zhang, y; gao, yx; li, d; liu, ry; liu, mm; zhang, hf; hu, b; yu, t; yang, m</td></tr><tr><td>Title:</td><td>microbial community compositional analysis for series reactors treating high level antibiotic wastewater</td></tr><tr><td>Source:</td><td>environmental science & technology, 46(2), 795-801</td></tr><tr><td>Year:</td><td>2012</td></tr></table>	https://doi.org/10.1021/es2025998	0.7054	0.4273	5	235	13	29	1.9988	2012	29	1.9988
308	gunther (2012)	<table><tr><td>Authors:</td><td>gunther, s; koch, c; hubschmann, t; roske, i; muller, ra; bley, t; harms, h; muller, s</td></tr><tr><td>Title:</td><td>correlation of community dynamics and process parameters as a tool for the prediction of the stability of wastewater treatment</td></tr><tr><td>Source:</td><td>environmental science & technology, 46(1), 84-92</td></tr><tr><td>Year:</td><td>2012</td…	https://doi.org/10.1021/es2010682	0.6749	-0.2301	3	348	23	21	1.4474	2012	21	1.4474
316	zhou (2012b)	<table><tr><td>Authors:</td><td>zhou, y; lim, m; harjono, s; ng, wj</td></tr><tr><td>Title:</td><td>nitrous oxide emission by denitrifying phosphorus removal culture using polyhydroxyalkanoates as carbon source</td></tr><tr><td>Source:</td><td>journal of environmental sciences, 24(9), 1616-1623</td></tr><tr><td>Year:</td><td>2012</td></tr></table>	https://doi.org/10.1016/s1001-0742(11)60996-0	0.6152	0.3003	6	856	33	20	1.3785	2012	20	1.3785
317	li (2012c)	<table><tr><td>Authors:</td><td>li, n; satoh, h; mino, t</td></tr><tr><td>Title:</td><td>dynamics of dewaterability and bacterial populations in activated sludge</td></tr><tr><td>Source:</td><td>water science and technology, 66(8), 1634-1640</td></tr><tr><td>Year:</td><td>2012</td></tr></table>	https://doi.org/10.2166/wst.2012.360	1.1687	-0.0311	3	145	16	3	0.2068	2012	3	0.2068
320	sabzali (2012)	<table><tr><td>Authors:</td><td>sabzali, a; nikaeen, m; bina, b</td></tr><tr><td>Title:</td><td>performance evaluation of cigarette filter rods as a biofilm carrier in an anaerobic moving bed biofilm reactor</td></tr><tr><td>Source:</td><td>environmental technology, 33(15), 1803-1810</td></tr><tr><td>Year:</td><td>2012</td></tr></table>	https://doi.org/10.1080/09593330.2011.646317	0.0522	0.5401	2	555	9	3	0.2068	2012	3	0.2068
322	bao (2012)	<table><tr><td>Authors:</td><td>bao, kq; gao, jq; wang, zb; zhang, rq; zhang, zy; sugiura, n</td></tr><tr><td>Title:</td><td>enhanced removal of chemical oxygen demand, nitrogen and phosphorus using the ameliorative anoxic/anaerobic/oxic process and micro-electrolysis</td></tr><tr><td>Source:</td><td>water science and technology, 66(4), 850-857</td></tr><tr><td>Year:</td><td>2012</td></tr></table>	https://doi.org/10.2166/wst.2012.258	0.2133	0.7216	2	133	11	5	0.3446	2012	5	0.3446
323	insel (2012)	<table><tr><td>Authors:</td><td>insel, g; guder, b; gunes, g; cokgor, eu</td></tr><tr><td>Title:</td><td>are standard wastewater treatment plant design methods suitable for any municipal wastewater?</td></tr><tr><td>Source:</td><td>water science and technology, 66(2), 328-335</td></tr><tr><td>Year:</td><td>2012</td></tr></table>	https://doi.org/10.2166/wst.2012.176	-0.4993	0.2612	5	334	18	9	0.6203	2012	9	0.6203
324	choi (2012a)	<table><tr><td>Authors:</td><td>choi, hj; lee, ah; lee, sm</td></tr><tr><td>Title:</td><td>comparison between a moving bed bioreactor and a fixed bed bioreactor for biological phosphate removal and denitrification</td></tr><tr><td>Source:</td><td>water science and technology, 65(10), 1834-1838</td></tr><tr><td>Year:</td><td>2012</td></tr></table>	https://doi.org/10.2166/wst.2012.847	0.2096	0.6023	2	207	9	2	0.1378	2012	2	0.1378
326	tardy (2012)	<table><tr><td>Authors:</td><td>tardy, gm; bakos, v; jobbagy, a</td></tr><tr><td>Title:</td><td>conditions and technologies of biological wastewater treatment in hungary</td></tr><tr><td>Source:</td><td>water science and technology, 65(9), 1676-1683</td></tr><tr><td>Year:</td><td>2012</td></tr></table>	https://doi.org/10.2166/wst.2012.062	0.0826	0.3319	2	98	9	4	0.2757	2012	4	0.2757
327	ruano (2012)	<table><tr><td>Authors:</td><td>ruano, mv; serralta, j; ribes, j; garcia-usach, f; bouzas, a; barat, r; seco, a; ferrer, j</td></tr><tr><td>Title:</td><td>application of the general model 'biological nutrient removal model no. 1' to upgrade two full-scale wwtps</td></tr><tr><td>Source:</td><td>environmental technology, 33(9), 1005-1012</td></tr><tr><td>Year:</td><td>2012</td></tr></table>	https://doi.org/10.1080/09593330.2011.604877	-0.4178	0.6092	5	194	15	6	0.4135	2012	6	0.4135
330	liu (2012d)	<table><tr><td>Authors:</td><td>liu, s; wang, jf; wang, bz; wang, b; wan, w</td></tr><tr><td>Title:</td><td>pilot scale study on biological nutrient removal and membrane fouling alleviation in combined membrane bioreactor for municipal wastewater treatment</td></tr><tr><td>Source:</td><td>future materials engineering and industry application, 365, 354</td></tr><tr><td>Year:</td><td>2012</td></tr>…	https://doi.org/10.4028/www.scientific.net/amr.365.354	-0.1249	0.587	5	32	8	2	0.1378	2012	2	0.1378
331	flores-alsina (2012)	<table><tr><td>Authors:</td><td>flores-alsina, x; gernaey, kv; jeppsson, u</td></tr><tr><td>Title:</td><td>benchmarking biological nutrient removal in wastewater treatment plants: influence of mathematical model assumptions</td></tr><tr><td>Source:</td><td>water science and technology, 65(8), 1496-1505</td></tr><tr><td>Year:</td><td>2012</td></tr></table>	https://doi.org/10.2166/wst.2012.039	-0.3844	0.7224	5	122	25	14	0.9649	2012	14	0.9649
332	barnard (2012)	<table><tr><td>Authors:</td><td>barnard, j; houweling, d; analla, h; steichen, m</td></tr><tr><td>Title:</td><td>saving phosphorus removal at the henderson nv plant</td></tr><tr><td>Source:</td><td>water science and technology, 65(7), 1318-1322</td></tr><tr><td>Year:</td><td>2012</td></tr></table>	https://doi.org/10.2166/wst.2012.022	-0.5721	-0.3771	1	329	11	1	0.0689	2012	1	0.0689
333	jin (2012)	<table><tr><td>Authors:</td><td>jin, yx; ding, dh; feng, cp; tong, s; suemura, t; zhang, f</td></tr><tr><td>Title:</td><td>performance of sequencing batch biofilm reactors with different control systems in treating synthetic municipal wastewater</td></tr><tr><td>Source:</td><td>bioresource technology, 104, 12-18</td></tr><tr><td>Year:</td><td>2012</td></tr></table>	https://doi.org/10.1016/j.biortech.2011.08.086	0.3104	0.5215	2	264	26	25	1.7231	2012	25	1.7231
334	sibag (2012)	<table><tr><td>Authors:</td><td>sibag, m; kim, hs</td></tr><tr><td>Title:</td><td>nitrification denitrification enhanced biological phosphorous removal (ndebpr) occurs in a lab-scale alternating hypoxic/oxic membrane bioreactor</td></tr><tr><td>Source:</td><td>bioresource technology, 104, 173-180</td></tr><tr><td>Year:</td><td>2012</td></tr></table>	https://doi.org/10.1016/j.biortech.2011.11.001	0.5734	0.2915	2	411	21	7	0.4825	2012	7	0.4825
335	choi (2012b)	<table><tr><td>Authors:</td><td>choi, ym; kwon, kh; kim, sw; lee, s; min, ks</td></tr><tr><td>Title:</td><td>optimization of phosphorus reduction in bnr process for urban watershed management</td></tr><tr><td>Source:</td><td>desalination and water treatment, 38(1-3), 302-307</td></tr><tr><td>Year:</td><td>2012</td></tr></table>	https://doi.org/10.5004/dwt.2012.3583	-0.0653	0.0845	1	222	5	2	0.1378	2012	2	0.1378
336	bott (2012)	<table><tr><td>Authors:</td><td>bott, cb; parker, ds; jimenez, j; miller, mw; neethling, jb</td></tr><tr><td>Title:</td><td>wef/werf study of bnr plants achieving very low n and p limits: evaluation of technology performance and process reliability</td></tr><tr><td>Source:</td><td>water science and technology, 65(5), 808-815</td></tr><tr><td>Year:</td><td>2012</td></tr></table>	https://doi.org/10.2166/wst.2012.949	-1.1152	0.0336	1	3	2	5	0.3446	2012	5	0.3446
337	wu (2012b)	<table><tr><td>Authors:</td><td>wu, d; hao, t; lu, h; chui, hk; van loosdrecht, mcm; chen, gh</td></tr><tr><td>Title:</td><td>phosphorus release and uptake during start-up of a covered and non-aerated sequencing batch reactor with separate feeding of vfa and sulfate</td></tr><tr><td>Source:</td><td>water science and technology, 65(5), 840-844</td></tr><tr><td>Year:</td><td>2012</td></tr></table>	https://doi.org/10.2166/wst.2012.841	0.1421	0.0914	8	371	12	2	0.1378	2012	2	0.1378
338	jones (2012)	<table><tr><td>Authors:</td><td>jones, pa; schuler, aj</td></tr><tr><td>Title:</td><td>role of changing biomass density in process disruptions affecting biomass settling at a full-scale domestic wastewater treatment plant</td></tr><tr><td>Source:</td><td>journal of environmental engineering-asce, 138(1), 67-73</td></tr><tr><td>Year:</td><td>2012</td></tr></table>	https://doi.org/10.1061/(asce)ee.1943-7870.0000468	0.5407	0.0777	9	100	19	3	0.2068	2012	3	0.2068
339	kulakovskaya (2012)	<table><tr><td>Authors:</td><td>kulakovskaya, tv; vagabov, vm; kulaev, is</td></tr><tr><td>Title:</td><td>inorganic polyphosphate in industry, agriculture and medicine: modern state and outlook</td></tr><tr><td>Source:</td><td>process biochemistry, 47(1), 1-10</td></tr><tr><td>Year:</td><td>2012</td></tr></table>	https://doi.org/10.1016/j.procbio.2011.10.028	0.384	-0.9578	7	316	58	24	1.6542	2012	24	1.6542
340	ong (2012)	<table><tr><td>Authors:</td><td>ong, yh; chua, asm; lee, bp; ngoh, gc; hashim, ma</td></tr><tr><td>Title:</td><td>an observation on sludge granulation in an enhanced biological phosphorus removal process</td></tr><tr><td>Source:</td><td>water environment research, 84(1), 3-8</td></tr><tr><td>Year:</td><td>2012</td></tr></table>	https://doi.org/10.2175/106143011x13184219229335	0.6789	0.0087	8	600	30	6	0.4135	2012	6	0.4135
341	coma (2012)	<table><tr><td>Authors:</td><td>coma, m; verawaty, m; pijuan, m; yuan, z; bond, pl</td></tr><tr><td>Title:</td><td>enhancing aerobic granulation for biological nutrient removal from domestic wastewater</td></tr><tr><td>Source:</td><td>bioresource technology, 103(1), 101-108</td></tr><tr><td>Year:</td><td>2012</td></tr></table>	https://doi.org/10.1016/j.biortech.2011.10.014	0.7244	0.4095	8	876	32	42	2.8948	2012	42	2.8948
342	nittami (2011)	<table><tr><td>Authors:</td><td>nittami, t; oi, h; matsumoto, k; seviour, rj</td></tr><tr><td>Title:</td><td>influence of temperature, ph and dissolved oxygen concentration on enhanced biological phosphorus removal under strictly aerobic conditions</td></tr><tr><td>Source:</td><td>new biotechnology, 29(1), 2-8</td></tr><tr><td>Year:</td><td>2011</td></tr></table>	https://doi.org/10.1016/j.nbt.2011.06.012	0.3121	-0.1976	4	938	24	6	0.3659	2011	6	0.3659
343	seviour (2011)	<table><tr><td>Authors:</td><td>seviour, tw; lambert, lk; pijuan, m; yuan, zg</td></tr><tr><td>Title:</td><td>selectively inducing the synthesis of a key structural exopolysaccharide in aerobic granules by enriching for candidatus "competibacter phosphatis"</td></tr><tr><td>Source:</td><td>applied microbiology and biotechnology, 92(6), 1297-1305</td></tr><tr><td>Year:</td><td>2011</td></tr></tabl…	https://doi.org/10.1007/s00253-011-3385-1	1.1018	0.2822	8	585	32	15	0.9147	2011	15	0.9147
344	tsai (2011)	<table><tr><td>Authors:</td><td>tsai, yp; chen, ht</td></tr><tr><td>Title:</td><td>influence of sludge retention time on tolerance of copper toxicity for polyphosphate accumulating organisms linked to polyhydroxyalkanoates metabolism and phosphate removal</td></tr><tr><td>Source:</td><td>bioresource technology, 102(23), 11043-11047</td></tr><tr><td>Year:</td><td>2011</td></tr></table>	https://doi.org/10.1016/j.biortech.2011.09.050	0.4405	0.1033	4	435	17	6	0.3659	2011	6	0.3659
345	feng (2011)	<table><tr><td>Authors:</td><td>feng, ly; yan, yy; chen, yg</td></tr><tr><td>Title:</td><td>co-fermentation of waste activated sludge with food waste for short-chain fatty acids production: effect of ph at ambient temperature</td></tr><tr><td>Source:</td><td>frontiers of environmental science & engineering in china, 5(4), 623-632</td></tr><tr><td>Year:</td><td>2011</td></tr></table>	https://doi.org/10.1007/s11783-011-0334-2	-0.1957	0.6753	6	310	28	7	0.4269	2011	7	0.4269
346	kapagiannidis (2011)	<table><tr><td>Authors:</td><td>kapagiannidis, ag; zafiriadis, i; aivasidis, a</td></tr><tr><td>Title:</td><td>upgrading the efficiency of an external nitrification bnr system - the modified dephanox process</td></tr><tr><td>Source:</td><td>chemical engineering journal, 175, 124-135</td></tr><tr><td>Year:</td><td>2011</td></tr></table>	https://doi.org/10.1016/j.cej.2011.09.080	0.0928	0.081	2	1016	56	9	0.5488	2011	9	0.5488
347	winkler (2011a)	<table><tr><td>Authors:</td><td>winkler, m; coats, er; brinkman, ck</td></tr><tr><td>Title:</td><td>advancing post-anoxic denitrification for biological nutrient removal</td></tr><tr><td>Source:</td><td>water research, 45(18), 6119-6130</td></tr><tr><td>Year:</td><td>2011</td></tr></table>	https://doi.org/10.1016/j.watres.2011.09.006	0.343	0.1852	4	1061	44	30	1.8294	2011	30	1.8294
348	dubber (2011a)	<table><tr><td>Authors:</td><td>dubber, d; gray, nf</td></tr><tr><td>Title:</td><td>the influence of fundamental design parameters on ciliates community structure in irish activated sludge systems</td></tr><tr><td>Source:</td><td>european journal of protistology, 47(4), 274-286</td></tr><tr><td>Year:</td><td>2011</td></tr></table>	https://doi.org/10.1016/j.ejop.2011.05.001	0.0756	0.4892	2	47	26	9	0.5488	2011	9	0.5488
349	fang (2011)	<table><tr><td>Authors:</td><td>fang, f; ni, bj; li, ww; sheng, gp; yu, hq</td></tr><tr><td>Title:</td><td>a simulation-based integrated approach to optimize the biological nutrient removal process in a full-scale wastewater treatment plant</td></tr><tr><td>Source:</td><td>chemical engineering journal, 174(2-3), 635-643</td></tr><tr><td>Year:</td><td>2011</td></tr></table>	https://doi.org/10.1016/j.cej.2011.09.079	-0.208	0.6254	5	271	25	11	0.6708	2011	11	0.6708
350	bassin (2011)	<table><tr><td>Authors:</td><td>bassin, jp; pronk, m; muyzer, g; kleerebezem, r; dezotti, m; van loosdrecht, mcm</td></tr><tr><td>Title:</td><td>effect of elevated salt concentrations on the aerobic granular sludge process: linking microbial activity with microbial community structure</td></tr><tr><td>Source:</td><td>applied and environmental microbiology, 77(22), 7942-7953</td></tr><tr><td>Year:…	https://doi.org/10.1128/aem.05016-11	0.7284	0.0947	8	886	58	44	2.6832	2011	44	2.6832
351	gonzalez-gil (2011)	<table><tr><td>Authors:</td><td>gonzalez-gil, g; holliger, c</td></tr><tr><td>Title:</td><td>dynamics of microbial community structure of and enhanced biological phosphorus removal by aerobic granules cultivated on propionate or acetate</td></tr><tr><td>Source:</td><td>applied and environmental microbiology, 77(22), 8041-8051</td></tr><tr><td>Year:</td><td>2011</td></tr></table>	https://doi.org/10.1128/aem.05738-11	1.0607	-0.0057	8	860	60	32	1.9514	2011	32	1.9514
352	yuan (2011a)	<table><tr><td>Authors:</td><td>yuan, qy; oleszkiewicz, ja</td></tr><tr><td>Title:</td><td>effect of dissolved oxygen on biological nutrient removal by denitrifying phosphorus-accumulating organisms in a continuous-flow system</td></tr><tr><td>Source:</td><td>water environment research, 83(11), 2107-2114</td></tr><tr><td>Year:</td><td>2011</td></tr></table>	https://doi.org/10.2175/106143011x12928814444538	0.2257	-0.0287	4	716	19	4	0.2439	2011	4	0.2439
353	lim (2011)	<table><tr><td>Authors:</td><td>lim, jw; seng, ce; lim, pe; ng, sl; sujari, ana</td></tr><tr><td>Title:</td><td>nitrogen removal in moving bed sequencing batch reactor using polyurethane foam cubes of various sizes as carrier materials</td></tr><tr><td>Source:</td><td>bioresource technology, 102(21), 9876-9883</td></tr><tr><td>Year:</td><td>2011</td></tr></table>	https://doi.org/10.1016/j.biortech.2011.08.014	0.1875	0.6358	2	215	21	25	1.5245	2011	25	1.5245
354	mcilroy (2011)	<table><tr><td>Authors:</td><td>mcilroy, sj; speirs, lbm; tucci, j; seviour, rj</td></tr><tr><td>Title:</td><td>in situ profiling of microbial communities in full-scale aerobic sequencing batch reactors treating winery waste in australia</td></tr><tr><td>Source:</td><td>environmental science & technology, 45(20), 8794-8803</td></tr><tr><td>Year:</td><td>2011</td></tr></table>	https://doi.org/10.1021/es2018576	1.1478	-0.4601	3	774	67	3	0.1829	2011	3	0.1829
355	guerrero (2011)	<table><tr><td>Authors:</td><td>guerrero, j; guisasola, a; baeza, ja</td></tr><tr><td>Title:</td><td>the nature of the carbon source rules the competition between pao and denitrifiers in systems for simultaneous biological nitrogen and phosphorus removal</td></tr><tr><td>Source:</td><td>water research, 45(16), 4793-4802</td></tr><tr><td>Year:</td><td>2011</td></tr></table>	https://doi.org/10.1016/j.watres.2011.06.019	-0.2013	0.0198	2	989	36	46	2.8051	2011	46	2.8051
356	tian (2011)	<table><tr><td>Authors:</td><td>tian, wd; li, wg; zhang, h; kang, xr; van loosdrecht, mcm</td></tr><tr><td>Title:</td><td>limited filamentous bulking in order to enhance integrated nutrient removal and effluent quality</td></tr><tr><td>Source:</td><td>water research, 45(16), 4877-4884</td></tr><tr><td>Year:</td><td>2011</td></tr></table>	https://doi.org/10.1016/j.watres.2011.06.034	0.5344	0.3393	2	317	37	13	0.7928	2011	13	0.7928
357	al-najjar (2011)	<table><tr><td>Authors:</td><td>al-najjar, mm; coats, er; loge, fj</td></tr><tr><td>Title:</td><td>the role of the microbial stringent response in excess intracellular accumulation of phosphorous in mixed consortia fed synthetic wastewater</td></tr><tr><td>Source:</td><td>water research, 45(16), 5038-5046</td></tr><tr><td>Year:</td><td>2011</td></tr></table>	https://doi.org/10.1016/j.watres.2011.07.006	0.3169	-0.2854	7	579	15	5	0.3049	2011	5	0.3049
358	pijuan (2011a)	<table><tr><td>Authors:</td><td>pijuan, m; werner, u; yuan, zg</td></tr><tr><td>Title:</td><td>reducing the startup time of aerobic granular sludge reactors through seeding floccular sludge with crushed aerobic granules</td></tr><tr><td>Source:</td><td>water research, 45(16), 5075-5083</td></tr><tr><td>Year:</td><td>2011</td></tr></table>	https://doi.org/10.1016/j.watres.2011.07.009	0.9725	0.4843	8	100	19	43	2.6222	2011	43	2.6222
359	hao (2011)	<table><tr><td>Authors:</td><td>hao, xd; wang, ql; cao, yl; van loosdrecht, mcm</td></tr><tr><td>Title:</td><td>evaluating sludge minimization caused by predation and viral infection based on the extended activated sludge model no. 2d</td></tr><tr><td>Source:</td><td>water research, 45(16), 5130-5140</td></tr><tr><td>Year:</td><td>2011</td></tr></table>	https://doi.org/10.1016/j.watres.2011.07.013	0.0545	0.0676	5	676	43	14	0.8537	2011	14	0.8537
360	neto (2011)	<table><tr><td>Authors:</td><td>neto, lgl; da costa, rhr</td></tr><tr><td>Title:</td><td>sewage treatment in a sequencing batch hybrid reactor: efficiency and stability in organic matter and nutrient (n, p) removal</td></tr><tr><td>Source:</td><td>engenharia sanitaria e ambiental, 16(4), 411-420</td></tr><tr><td>Year:</td><td>2011</td></tr></table>		0.1881	0.4876	2	97	15	1	0.061	2011	1	0.061
361	wang (2011a)	<table><tr><td>Authors:</td><td>wang, zw; wu, zc; tang, sj; ye, sf</td></tr><tr><td>Title:</td><td>role of eps in membrane fouling of a submerged anaerobic-anoxic-oxic (a-a-o) membrane bioreactor for municipal wastewater treatment</td></tr><tr><td>Source:</td><td>desalination and water treatment, 34(1-3), 88-93</td></tr><tr><td>Year:</td><td>2011</td></tr></table>	https://doi.org/10.5004/dwt.2011.2788	0.3106	0.4525	9	66	12	7	0.4269	2011	7	0.4269
362	jahan (2011)	<table><tr><td>Authors:</td><td>jahan, k; hoque, s; ahmed, t; turkdogan, i; arslankaya, e; patarkine, v</td></tr><tr><td>Title:</td><td>activated sludge and other suspended culture processes</td></tr><tr><td>Source:</td><td>water environment research, 83(10), 1092-1149</td></tr><tr><td>Year:</td><td>2011</td></tr></table>	https://doi.org/10.2175/106143011x13075599869218	0.7166	0.6028	6	206	83	2	0.122	2011	2	0.122
363	breus (2011)	<table><tr><td>Authors:</td><td>breus, na; ryazanova, lp; suzina, ne; kulakovskaya, nv; valiakhmetov, ay; yashin, va; sorokin, vv; kulaev, i</td></tr><tr><td>Title:</td><td>accumulation of inorganic polyphosphates in saccharomyces cerevisiae under nitrogen deprivation: stimulation by magnesium ions and peculiarities of localization</td></tr><tr><td>Source:</td><td>microbiology, 80(5), 624-630</td…	https://doi.org/10.1134/s002626171105002x	0.434	-0.9056	7	515	23	4	0.2439	2011	4	0.2439
364	johnson (2011)	<table><tr><td>Authors:</td><td>johnson, bh; poulsen, tg; hansen, ja; lehmann, m</td></tr><tr><td>Title:</td><td>cities as development drivers: from waste problems to energy recovery and climate change mitigation</td></tr><tr><td>Source:</td><td>waste management & research, 29(10), 1008-1017</td></tr><tr><td>Year:</td><td>2011</td></tr></table>	https://doi.org/10.1177/0734242x11417488	1.0271	-0.1248	3	58	2	2	0.122	2011	2	0.122
365	cho (2011)	<table><tr><td>Authors:</td><td>cho, yh; sibag, ml; eusebio, rc; kim, hs</td></tr><tr><td>Title:</td><td>effect of organic loading on the performance of mbr for advanced treatment and water reuse</td></tr><tr><td>Source:</td><td>desalination and water treatment, 33(1-3), 224-230</td></tr><tr><td>Year:</td><td>2011</td></tr></table>	https://doi.org/10.5004/dwt.2011.2642	0.0767	0.2017	2	401	8	3	0.1829	2011	3	0.1829
366	taya (2011)	<table><tr><td>Authors:</td><td>taya, c; guisasola, a; baeza, ja</td></tr><tr><td>Title:</td><td>assessment of a bioaugmentation strategy with polyphosphate accumulating organisms in a nitrification/denitrification sequencing batch reactor</td></tr><tr><td>Source:</td><td>bioresource technology, 102(17), 7678-7684</td></tr><tr><td>Year:</td><td>2011</td></tr></table>	https://doi.org/10.1016/j.biortech.2011.05.041	0.3906	0.0073	4	1110	46	6	0.3659	2011	6	0.3659
367	ciggin (2011)	<table><tr><td>Authors:</td><td>ciggin, as; rossetti, s; majone, m; orhon, d</td></tr><tr><td>Title:</td><td>effect of feeding and sludge age on acclimated bacterial community and fate of slowly biodegradable substrate</td></tr><tr><td>Source:</td><td>bioresource technology, 102(17), 7794-7801</td></tr><tr><td>Year:</td><td>2011</td></tr></table>	https://doi.org/10.1016/j.biortech.2011.05.097	-0.0767	-0.1478	4	547	35	12	0.7318	2011	12	0.7318
368	chaudhry (2011)	<table><tr><td>Authors:</td><td>chaudhry, v; nautiyal, cs</td></tr><tr><td>Title:</td><td>a high throughput method and culture medium for rapid screening of phosphate accumulating microorganisms</td></tr><tr><td>Source:</td><td>bioresource technology, 102(17), 8057-8062</td></tr><tr><td>Year:</td><td>2011</td></tr></table>	https://doi.org/10.1016/j.biortech.2011.05.045	0.1922	-0.5798	7	510	22	4	0.2439	2011	4	0.2439
369	you (2011)	<table><tr><td>Authors:</td><td>you, sj; tsai, yp; cho, bc; chou, yh</td></tr><tr><td>Title:</td><td>metabolic influence of lead on polyhydroxyalkanoates (pha) production and phosphate uptake in activated sludge fed with glucose or acetic acid as carbon source</td></tr><tr><td>Source:</td><td>bioresource technology, 102(17), 8165-8170</td></tr><tr><td>Year:</td><td>2011</td></tr></table>	https://doi.org/10.1016/j.biortech.2011.06.022	0.466	-0.0969	4	689	22	9	0.5488	2011	9	0.5488
370	zheng (2011)	<table><tr><td>Authors:</td><td>zheng, x; chen, yg; wu, r</td></tr><tr><td>Title:</td><td>long-term effects of titanium dioxide nanoparticles on nitrogen and phosphorus removal from wastewater and bacterial community shift in activated sludge</td></tr><tr><td>Source:</td><td>environmental science & technology, 45(17), 7284-7290</td></tr><tr><td>Year:</td><td>2011</td></tr></table>	https://doi.org/10.1021/es2008598	1.018	0.3169	6	691	28	92	5.6103	2011	92	5.6103
371	gullicks (2011)	<table><tr><td>Authors:</td><td>gullicks, h; hasan, h; das, d; moretti, c; hung, yt</td></tr><tr><td>Title:</td><td>biofilm fixed film systems</td></tr><tr><td>Source:</td><td>water, 3(3), 843-868</td></tr><tr><td>Year:</td><td>2011</td></tr></table>	https://doi.org/10.3390/w3030843	0.4156	0.8759	2	88	31	9	0.5488	2011	9	0.5488
372	he (2011a)	<table><tr><td>Authors:</td><td>he, sm; mcmahon, kd</td></tr><tr><td>Title:</td><td>microbiology of 'candidatus accumulibacter' in activated sludge</td></tr><tr><td>Source:</td><td>microbial biotechnology, 4(5), 603-619</td></tr><tr><td>Year:</td><td>2011</td></tr></table>	https://doi.org/10.1111/j.1751-7915.2011.00248.x	0.9338	-0.2086	3	1171	96	25	1.5245	2011	25	1.5245
373	sanchez (2011)	<table><tr><td>Authors:</td><td>sanchez, o; garrido, l; forn, i; massana, r; maldonado, mi; mas, j</td></tr><tr><td>Title:</td><td>molecular characterization of activated sludge from a seawater-processing wastewater treatment plant</td></tr><tr><td>Source:</td><td>microbial biotechnology, 4(5), 628-642</td></tr><tr><td>Year:</td><td>2011</td></tr></table>	https://doi.org/10.1111/j.1751-7915.2011.00256.x	1.1314	-0.5812	3	561	57	9	0.5488	2011	9	0.5488
374	wang (2011b)	<table><tr><td>Authors:</td><td>wang, yy; geng, jj; guo, g; wang, c; liu, sh</td></tr><tr><td>Title:</td><td>n2o production in anaerobic/anoxic denitrifying phosphorus removal process: the effects of carbon sources shock</td></tr><tr><td>Source:</td><td>chemical engineering journal, 172(2-3), 999-1007</td></tr><tr><td>Year:</td><td>2011</td></tr></table>	https://doi.org/10.1016/j.cej.2011.07.014	0.7759	0.4262	6	675	34	21	1.2806	2011	21	1.2806
375	parks (2011)	<table><tr><td>Authors:</td><td>parks, dh; macdonald, nj; beiko, rg</td></tr><tr><td>Title:</td><td>classifying short genomic fragments from novel lineages using composition and homology</td></tr><tr><td>Source:</td><td>bmc bioinformatics, 12</td></tr><tr><td>Year:</td><td>2011</td></tr></table>	https://doi.org/10.1186/1471-2105-12-328	1.8813	-0.4442	3	240	19	31	1.8904	2011	31	1.8904
376	lai (2011a)	<table><tr><td>Authors:</td><td>lai, tm; dang, hv; nguyen, dd; yim, s; hur, j</td></tr><tr><td>Title:</td><td>wastewater treatment using a modified a2o process based on fiber polypropylene media</td></tr><tr><td>Source:</td><td>journal of environmental science and health part a-toxic/hazardous substances & environmental engineering, 46(10), 1068-1074</td></tr><tr><td>Year:</td><td>2011</td></tr><…	https://doi.org/10.1080/10934529.2011.590382	-0.0321	0.5114	2	200	27	5	0.3049	2011	5	0.3049
377	kim (2011)	<table><tr><td>Authors:</td><td>kim, jm; lee, hj; lee, ds; lee, k; jeon, co</td></tr><tr><td>Title:</td><td>identification of a novel subgroup of uncultured gammaproteobacterial glycogen-accumulating organisms in enhanced biological phosphorus removal sludge</td></tr><tr><td>Source:</td><td>microbiology-sgm, 157, 2287-2296</td></tr><tr><td>Year:</td><td>2011</td></tr></table>	https://doi.org/10.1099/mic.0.047779-0	0.9875	-0.5929	3	764	38	8	0.4879	2011	8	0.4879
378	liang (2011)	<table><tr><td>Authors:</td><td>liang, zh; nguyen, hq; das, a; hu, zq</td></tr><tr><td>Title:</td><td>improving nitrogen removal in two modified decentralized wastewater systems</td></tr><tr><td>Source:</td><td>water environment research, 83(8), 722-730</td></tr><tr><td>Year:</td><td>2011</td></tr></table>	https://doi.org/10.2175/106143011x12928814444691	0.0552	0.5314	2	173	19	3	0.1829	2011	3	0.1829
379	gouider (2011)	<table><tr><td>Authors:</td><td>gouider, m; mlaik, n; feki, m; sayadi, s</td></tr><tr><td>Title:</td><td>integrated physicochemical and biological treatment process for fluoride and phosphorus removal from fertilizer plant wastewater</td></tr><tr><td>Source:</td><td>water environment research, 83(8), 731-738</td></tr><tr><td>Year:</td><td>2011</td></tr></table>	https://doi.org/10.2175/106143011x12928814444772	-0.2625	0.3498	7	362	25	8	0.4879	2011	8	0.4879
380	zhang (2011a)	<table><tr><td>Authors:</td><td>zhang, hm; dong, f; jiang, t; wei, y; wang, t; yang, fl</td></tr><tr><td>Title:</td><td>aerobic granulation with low strength wastewater at low aeration rate in a/o/a sbr reactor</td></tr><tr><td>Source:</td><td>enzyme and microbial technology, 49(2), 215-222</td></tr><tr><td>Year:</td><td>2011</td></tr></table>	https://doi.org/10.1016/j.enzmictec.2011.05.006	0.7252	0.3511	8	642	39	20	1.2196	2011	20	1.2196
381	onnis-hayden (2011)	<table><tr><td>Authors:</td><td>onnis-hayden, a; majed, n; schramm, a; gu, az</td></tr><tr><td>Title:</td><td>process optimization by decoupled control of key microbial populations: distribution of activity and abundance of polyphosphate-accumulating organisms and nitrifying populations in a full-scale ifas-ebpr plant</td></tr><tr><td>Source:</td><td>water research, 45(13), 3845-3854</td></tr><tr…	https://doi.org/10.1016/j.watres.2011.04.039	0.0515	0.1025	2	588	34	24	1.4636	2011	24	1.4636
383	li (2011a)	<table><tr><td>Authors:</td><td>li, h; zhang, zj; wang, h; xu, x; lin, y; zhang, jy; jun, z</td></tr><tr><td>Title:</td><td>biological phosphorus removal performance and relevant microorganism characteristics of activated sludge in municipal wastewater treatment plants, china</td></tr><tr><td>Source:</td><td>water environment research, 83(7), 594-602</td></tr><tr><td>Year:</td><td>2011</td></tr><…	https://doi.org/10.2175/106143010x12851009156682	0.4631	0.0365	4	1001	34	5	0.3049	2011	5	0.3049
384	choi (2011)	<table><tr><td>Authors:</td><td>choi, hj; yu, sw; lee, sm; yu, sy</td></tr><tr><td>Title:</td><td>effects of potassium and magnesium in the enhanced biological phosphorus removal process using a membrane bioreactor</td></tr><tr><td>Source:</td><td>water environment research, 83(7), 613-621</td></tr><tr><td>Year:</td><td>2011</td></tr></table>	https://doi.org/10.2175/106143010x12851009156808	0.1402	0.3223	2	625	28	8	0.4879	2011	8	0.4879
385	han (2011)	<table><tr><td>Authors:</td><td>han, zy; zhu, j; ding, y; wu, wx; chen, yx; zhang, r; wang, l</td></tr><tr><td>Title:</td><td>effect of feeding strategy on the performance of sequencing batch reactor with dual anoxic feedings for swine wastewater treatment</td></tr><tr><td>Source:</td><td>water environment research, 83(7), 643-649</td></tr><tr><td>Year:</td><td>2011</td></tr></table>	https://doi.org/10.2175/106143010x12851009156880	-0.2345	0.3665	2	899	31	5	0.3049	2011	5	0.3049
386	rodriguez (2011)	<table><tr><td>Authors:</td><td>rodriguez, dc; ramirez, o; mesa, gp</td></tr><tr><td>Title:</td><td>behavior of nitrifying and denitrifying bacteria in a sequencing batch reactor for the removal of ammoniacal nitrogen and organic matter</td></tr><tr><td>Source:</td><td>desalination, 273(2-3), 447-452</td></tr><tr><td>Year:</td><td>2011</td></tr></table>	https://doi.org/10.1016/j.desal.2011.01.068	-0.047	0.3303	2	246	25	14	0.8537	2011	14	0.8537
387	guo (2011a)	<table><tr><td>Authors:</td><td>guo, l; lu, qh; xie, wb; shim, h</td></tr><tr><td>Title:</td><td>comparison of a(2)o and sbr processes for the advanced biological wastewater treatment</td></tr><tr><td>Source:</td><td>research journal of chemistry and environment, 15(2), 629-632</td></tr><tr><td>Year:</td><td>2011</td></tr></table>		0.0912	0.5442	2	150	8	1	0.061	2011	1	0.061
388	barat (2011)	<table><tr><td>Authors:</td><td>barat, r; montoya, t; seco, a; ferrer, j</td></tr><tr><td>Title:</td><td>modelling biological and chemically induced precipitation of calcium phosphate in enhanced biological phosphorus removal systems</td></tr><tr><td>Source:</td><td>water research, 45(12), 3744-3752</td></tr><tr><td>Year:</td><td>2011</td></tr></table>	https://doi.org/10.1016/j.watres.2011.04.028	-0.326	0.4127	7	313	28	30	1.8294	2011	30	1.8294
389	zeng (2011)	<table><tr><td>Authors:</td><td>zeng, w; yang, yy; li, l; wang, xd; peng, yz</td></tr><tr><td>Title:</td><td>effect of nitrite from nitritation on biological phosphorus removal in a sequencing batch reactor treating domestic wastewater</td></tr><tr><td>Source:</td><td>bioresource technology, 102(12), 6657-6664</td></tr><tr><td>Year:</td><td>2011</td></tr></table>	https://doi.org/10.1016/j.biortech.2011.03.091	0.355	0.3121	2	891	31	15	0.9147	2011	15	0.9147
390	peng (2011)	<table><tr><td>Authors:</td><td>peng, yz; ge, sj</td></tr><tr><td>Title:</td><td>enhanced nutrient removal in three types of step feeding process from municipal wastewater</td></tr><tr><td>Source:</td><td>bioresource technology, 102(11), 6405-6413</td></tr><tr><td>Year:</td><td>2011</td></tr></table>	https://doi.org/10.1016/j.biortech.2011.03.043	0.1612	0.4695	2	753	30	27	1.6465	2011	27	1.6465
391	guo (2011b)	<table><tr><td>Authors:</td><td>guo, f; zhang, sh; yu, x; wei, b</td></tr><tr><td>Title:</td><td>variations of both bacterial community and extracellular polymers: the inducements of increase of cell hydrophobicity from biofloc to aerobic granule sludge</td></tr><tr><td>Source:</td><td>bioresource technology, 102(11), 6421-6428</td></tr><tr><td>Year:</td><td>2011</td></tr></table>	https://doi.org/10.1016/j.biortech.2011.03.046	1.0138	0.3716	8	367	38	41	2.5002	2011	41	2.5002
392	ren (2011)	<table><tr><td>Authors:</td><td>ren, nq; kang, h; wang, xh; li, n</td></tr><tr><td>Title:</td><td>short-term effect of temperature variation on the competition between paos and gaos during acclimation period of an ebpr system</td></tr><tr><td>Source:</td><td>frontiers of environmental science & engineering in china, 5(2), 277-282</td></tr><tr><td>Year:</td><td>2011</td></tr></table>	https://doi.org/10.1007/s11783-010-0226-x	0.5341	-0.2277	4	797	22	4	0.2439	2011	4	0.2439
393	skennerton (2011)	<table><tr><td>Authors:</td><td>skennerton, ct; angly, fe; breitbart, m; bragg, l; he, sm; mcmahon, kd; hugenholtz, p; tyson, gw</td></tr><tr><td>Title:</td><td>phage encoded h-ns: a potential achilles heel in the bacterial defence system</td></tr><tr><td>Source:</td><td>plos one, 6(5)</td></tr><tr><td>Year:</td><td>2011</td></tr></table>	https://doi.org/10.1371/journal.pone.0020095	1.4257	-0.4179	3	401	15	17	1.0367	2011	17	1.0367
394	wu (2011a)	<table><tr><td>Authors:</td><td>wu, gx; guan, yt; zhan, xm</td></tr><tr><td>Title:</td><td>characteristics of nutrient removal from synthetic wastewater with different organic substrates</td></tr><tr><td>Source:</td><td>environmental engineering and management journal, 10(5), 649-654</td></tr><tr><td>Year:</td><td>2011</td></tr></table>		0.0097	0.0847	9	620	19	3	0.1829	2011	3	0.1829
395	winkler (2011b)	<table><tr><td>Authors:</td><td>winkler, mkh; bassin, jp; kleerebezem, r; de bruin, lmm; van den brand, tph; van loosdrecht, mcm</td></tr><tr><td>Title:</td><td>selective sludge removal in a segregated aerobic granular biomass system as a strategy to control pao-gao competition at high temperatures</td></tr><tr><td>Source:</td><td>water research, 45(11), 3291-3299</td></tr><tr><td>Year:</td><td>2…	https://doi.org/10.1016/j.watres.2011.03.024	0.4588	0.0771	8	769	25	56	3.415	2011	56	3.415
396	sengupta (2011)	<table><tr><td>Authors:</td><td>sengupta, s; pandit, a</td></tr><tr><td>Title:</td><td>selective removal of phosphorus from wastewater combined with its recovery as a solid-phase fertilizer</td></tr><tr><td>Source:</td><td>water research, 45(11), 3318-3330</td></tr><tr><td>Year:</td><td>2011</td></tr></table>	https://doi.org/10.1016/j.watres.2011.03.044	0.0456	0.8276	7	420	21	62	3.7808	2011	62	3.7808
397	chen (2011b)	<table><tr><td>Authors:</td><td>chen, yz; peng, cy; wang, jh; ye, l; zhang, lc; peng, yz</td></tr><tr><td>Title:</td><td>effect of nitrate recycling ratio on simultaneous biological nutrient removal in a novel anaerobic/anoxic/oxic (a(2)/o)-biological aerated filter (baf) system</td></tr><tr><td>Source:</td><td>bioresource technology, 102(10), 5722-5727</td></tr><tr><td>Year:</td><td>2011</td></t…	https://doi.org/10.1016/j.biortech.2011.02.114	0.201	0.4883	2	397	22	43	2.6222	2011	43	2.6222
398	chuang (2011)	<table><tr><td>Authors:</td><td>chuang, sh; chang, wc; huang, yh; tseng, cc; tai, cc</td></tr><tr><td>Title:</td><td>effects of different carbon supplements on phosphorus removal in low c/p ratio industrial wastewater</td></tr><tr><td>Source:</td><td>bioresource technology, 102(9), 5461-5465</td></tr><tr><td>Year:</td><td>2011</td></tr></table>	https://doi.org/10.1016/j.biortech.2010.11.118	0.3828	0.2742	7	818	24	14	0.8537	2011	14	0.8537
399	chang (2011a)	<table><tr><td>Authors:</td><td>chang, hf; chang, wc; chuang, sh; fang, yl</td></tr><tr><td>Title:</td><td>comparison of polyhydroxyalkanoates production by activated sludges from anaerobic and oxic zones of an enhanced biological phosphorus removal system: effect of sludge retention time</td></tr><tr><td>Source:</td><td>bioresource technology, 102(9), 5473-5478</td></tr><tr><td>Year:</td><td>201…	https://doi.org/10.1016/j.biortech.2010.10.097	0.3356	-0.1103	4	397	22	5	0.3049	2011	5	0.3049
400	zhou (2011)	<table><tr><td>Authors:</td><td>zhou, z; wu, zc; wang, zw; tang, sj; gu, gw; wang, lc; wang, yj; xin, zl</td></tr><tr><td>Title:</td><td>simulation and performance evaluation of the anoxic/anaerobic/aerobic process for biological nutrient removal</td></tr><tr><td>Source:</td><td>korean journal of chemical engineering, 28(5), 1233-1240</td></tr><tr><td>Year:</td><td>2011</td></tr></table>	https://doi.org/10.1007/s11814-010-0502-2	-0.2359	0.5286	5	467	32	15	0.9147	2011	15	0.9147
401	coats (2011a)	<table><tr><td>Authors:</td><td>coats, er; watkins, dl; brinkman, ck; loge, fj</td></tr><tr><td>Title:</td><td>effect of anaerobic hrt on biological phosphorus removal and the enrichment of phosphorus accumulating organisms</td></tr><tr><td>Source:</td><td>water environment research, 83(5), 461-469</td></tr><tr><td>Year:</td><td>2011</td></tr></table>	https://doi.org/10.2175/106143010x12851009156402	0.2923	-0.0825	4	1158	46	13	0.7928	2011	13	0.7928
402	hien (2011)	<table><tr><td>Authors:</td><td>hien, ttn; le, vq; hansen, aa; nielsen, jl; nielsen, ph</td></tr><tr><td>Title:</td><td>high diversity and abundance of putative polyphosphate-accumulating tetrasphaera-related bacteria in activated sludge systems</td></tr><tr><td>Source:</td><td>fems microbiology ecology, 76(2), 256-267</td></tr><tr><td>Year:</td><td>2011</td></tr></table>	https://doi.org/10.1111/j.1574-6941.2011.01049.x	0.968	-0.4624	3	1028	46	5	0.3049	2011	5	0.3049
403	awual (2011)	<table><tr><td>Authors:</td><td>awual, mr; jyo, a; el-safty, sa; tamada, m; seko, n</td></tr><tr><td>Title:</td><td>a weak-base fibrous anion exchanger effective for rapid phosphate removal from water</td></tr><tr><td>Source:</td><td>journal of hazardous materials, 188(1-3), 164-171</td></tr><tr><td>Year:</td><td>2011</td></tr></table>	https://doi.org/10.1016/j.jhazmat.2011.01.092	-0.0871	0.581	7	331	20	54	3.293	2011	54	3.293
405	inchauste-daza (2011)	<table><tr><td>Authors:</td><td>inchauste-daza, a; saroj, d; lopez-vazquez, cm; brdjanovic, d</td></tr><tr><td>Title:</td><td>ozonation for sludge reduction and improved biological nutrient removal</td></tr><tr><td>Source:</td><td>journal of residuals science & technology, 8(2), 73-80</td></tr><tr><td>Year:</td><td>2011</td></tr></table>		0.0382	0.6542	6	199	19	2	0.122	2011	2	0.122
406	zhang (2011b)	<table><tr><td>Authors:</td><td>zhang, zj; li, h; zhu, j; weiping, l; xin, x</td></tr><tr><td>Title:</td><td>improvement strategy on enhanced biological phosphorus removal for municipal wastewater treatment plants: full-scale operating parameters, sludge activities, and microbial features</td></tr><tr><td>Source:</td><td>bioresource technology, 102(7), 4646-4653</td></tr><tr><td>Year:</td><td>201…	https://doi.org/10.1016/j.biortech.2011.01.017	0.3886	0.1313	4	893	33	20	1.2196	2011	20	1.2196
407	brown (2011)	<table><tr><td>Authors:</td><td>brown, p; ong, sk; lee, yw</td></tr><tr><td>Title:</td><td>influence of anoxic and anaerobic hydraulic retention time on biological nitrogen and phosphorus removal in a membrane bioreactor</td></tr><tr><td>Source:</td><td>desalination, 270(1-3), 227-232</td></tr><tr><td>Year:</td><td>2011</td></tr></table>	https://doi.org/10.1016/j.desal.2010.12.001	-0.0237	0.4484	5	289	18	17	1.0367	2011	17	1.0367
408	lee (2011)	<table><tr><td>Authors:</td><td>lee, wh; lee, jh; choi, wh; hosni, aa; papautsky, i; bishop, pl</td></tr><tr><td>Title:</td><td>needle-type environmental microsensors: design, construction and uses of microelectrodes and multi-analyte mems sensor arrays</td></tr><tr><td>Source:</td><td>measurement science and technology, 22(4)</td></tr><tr><td>Year:</td><td>2011</td></tr></table>	https://doi.org/10.1088/0957-0233/22/4/042001	1.0449	-0.757	12	323	34	13	0.7928	2011	13	0.7928
409	wu (2011b)	<table><tr><td>Authors:</td><td>wu, cy; peng, yz; wan, cl; wang, sy</td></tr><tr><td>Title:</td><td>performance and microbial population variation in a plug-flow a(2)o process treating domestic wastewater with low c/n ratio</td></tr><tr><td>Source:</td><td>journal of chemical technology and biotechnology, 86(3), 461-467</td></tr><tr><td>Year:</td><td>2011</td></tr></table>	https://doi.org/10.1002/jctb.2539	0.2637	-0.0012	2	959	21	9	0.5488	2011	9	0.5488
410	dubber (2011b)	<table><tr><td>Authors:</td><td>dubber, d; gray, nf</td></tr><tr><td>Title:</td><td>the effect of anoxia and anaerobia on ciliate community in biological nutrient removal systems using laboratory-scale sequencing batch reactors (sbrs)</td></tr><tr><td>Source:</td><td>water research, 45(6), 2213-2226</td></tr><tr><td>Year:</td><td>2011</td></tr></table>	https://doi.org/10.1016/j.watres.2011.01.015	-0.0006	0.4864	2	179	35	22	1.3416	2011	22	1.3416
411	trutnau (2011)	<table><tr><td>Authors:</td><td>trutnau, m; petzold, m; mehlig, l; eschenhagen, m; geipel, k; muller, s; bley, t; roske, i</td></tr><tr><td>Title:</td><td>using a carbon-based asm3 eawag bio-p for modelling the enhanced biological phosphorus removal in anaerobic/aerobic activated sludge systems</td></tr><tr><td>Source:</td><td>bioprocess and biosystems engineering, 34(3), 287-295</td></tr><tr><td…	https://doi.org/10.1007/s00449-010-0470-2	-0.2234	0.2228	5	454	16	3	0.1829	2011	3	0.1829
412	liu (2011a)	<table><tr><td>Authors:</td><td>liu, yc; shi, hc; li, wl; hou, yl; he, ma</td></tr><tr><td>Title:</td><td>inhibition of chemical dose in biological phosphorus and nitrogen removal in simultaneous chemical precipitation for phosphorus removal</td></tr><tr><td>Source:</td><td>bioresource technology, 102(5), 4008-4012</td></tr><tr><td>Year:</td><td>2011</td></tr></table>	https://doi.org/10.1016/j.biortech.2010.11.107	0.0083	0.5311	7	207	19	23	1.4026	2011	23	1.4026
413	li (2011b)	<table><tr><td>Authors:</td><td>li, xa; chen, h; hu, lf; yu, l; chen, yg; gu, gw</td></tr><tr><td>Title:</td><td>pilot-scale waste activated sludge alkaline fermentation, fermentation liquid separation, and application of fermentation liquid to improve biological nutrient removal</td></tr><tr><td>Source:</td><td>environmental science & technology, 45(5), 1834-1839</td></tr><tr><td>Year:</td><td>2…	https://doi.org/10.1021/es1031882	0.0211	0.7849	6	259	18	50	3.0491	2011	50	3.0491
414	khorsandi (2011)	<table><tr><td>Authors:</td><td>khorsandi, h; movahedyan, h; bina, b; farrokhzadeh, h</td></tr><tr><td>Title:</td><td>innovative anaerobic upflow sludge blanket filtration combined bioreactor for nitrogen removal from municipal wastewater</td></tr><tr><td>Source:</td><td>international journal of environmental science and technology, 8(2), 417-424</td></tr><tr><td>Year:</td><td>2011</td></tr></tab…		0.1006	0.4444	2	533	20	5	0.3049	2011	5	0.3049
415	gebremariam (2011)	<table><tr><td>Authors:</td><td>gebremariam, sy; beutel, mw; christian, d; hess, tf</td></tr><tr><td>Title:</td><td>research advances and challenges in the microbiology of enhanced biological phosphorus removal-a critical review</td></tr><tr><td>Source:</td><td>water environment research, 83(3), 195-219</td></tr><tr><td>Year:</td><td>2011</td></tr></table>	https://doi.org/10.2175/106143010x12780288628534	0.2232	-0.404	3	1638	294	38	2.3173	2011	38	2.3173
416	szabo (2011)	<table><tr><td>Authors:</td><td>szabo, g; khayer, b; rusznyak, a; tatrai, i; devai, g; marialigeti, k; borsodi, ak</td></tr><tr><td>Title:</td><td>seasonal and spatial variability of sediment bacterial communities inhabiting the large shallow lake balaton</td></tr><tr><td>Source:</td><td>hydrobiologia, 663(1), 217-232</td></tr><tr><td>Year:</td><td>2011</td></tr></table>	https://doi.org/10.1007/s10750-010-0574-3	0.6988	-0.6097	3	637	39	20	1.2196	2011	20	1.2196
417	gao (2011)	<table><tr><td>Authors:</td><td>gao, yq; peng, yz; zhang, jy; wang, sy; guo, jh; ye, l</td></tr><tr><td>Title:</td><td>biological sludge reduction and enhanced nutrient removal in a pilot-scale system with 2-step sludge alkaline fermentation and a(2)o process</td></tr><tr><td>Source:</td><td>bioresource technology, 102(5), 4091-4097</td></tr><tr><td>Year:</td><td>2011</td></tr></table>	https://doi.org/10.1016/j.biortech.2010.12.051	0.2454	0.7258	6	528	29	34	2.0734	2011	34	2.0734
418	vargas (2011)	<table><tr><td>Authors:</td><td>vargas, m; guisasola, a; artigues, a; casas, c; baeza, ja</td></tr><tr><td>Title:</td><td>comparison of a nitrite-based anaerobic-anoxic ebpr system with propionate or acetate as electron donors</td></tr><tr><td>Source:</td><td>process biochemistry, 46(3), 714-720</td></tr><tr><td>Year:</td><td>2011</td></tr></table>	https://doi.org/10.1016/j.procbio.2010.11.018	0.4411	0.1184	2	978	40	21	1.2806	2011	21	1.2806
419	wang (2011c)	<table><tr><td>Authors:</td><td>wang, yy; ren, zj; jiang, f; geng, jj; he, wt; yang, ja</td></tr><tr><td>Title:</td><td>effect of copper ion on the anaerobic and aerobic metabolism of phosphorus-accumulating organisms linked to intracellular storage compounds</td></tr><tr><td>Source:</td><td>journal of hazardous materials, 186(1), 313-319</td></tr><tr><td>Year:</td><td>2011</td></tr></table>	https://doi.org/10.1016/j.jhazmat.2010.11.007	0.5986	0.0339	4	569	25	16	0.9757	2011	16	0.9757
420	zafiriadis (2011)	<table><tr><td>Authors:</td><td>zafiriadis, i; ntougias, s; nikolaidis, c; kapagiannidis, ag; aivasidis, a</td></tr><tr><td>Title:</td><td>denitrifying polyphosphate accumulating organisms population and nitrite reductase gene diversity shift in a dephanox-type activated sludge system fed with municipal wastewater</td></tr><tr><td>Source:</td><td>journal of bioscience and bioengineering, 111(2), …	https://doi.org/10.1016/j.jbiosc.2010.09.016	0.602	-0.2247	3	1122	56	20	1.2196	2011	20	1.2196
421	park (2011)	<table><tr><td>Authors:</td><td>park, ky; lee, jw; song, kg; ahn, kh</td></tr><tr><td>Title:</td><td>ozonolysate of excess sludge as a carbon source in an enhanced biological phosphorus removal for low strength wastewater</td></tr><tr><td>Source:</td><td>bioresource technology, 102(3), 2462-2467</td></tr><tr><td>Year:</td><td>2011</td></tr></table>	https://doi.org/10.1016/j.biortech.2010.11.012	-0.1191	0.5072	6	258	20	14	0.8537	2011	14	0.8537
422	zhang (2011c)	<table><tr><td>Authors:</td><td>zhang, b; ji, m; qiu, zg; liu, hn; wang, jf; li, jw</td></tr><tr><td>Title:</td><td>microbial population dynamics during sludge granulation in an anaerobic-aerobic biological phosphorus removal system</td></tr><tr><td>Source:</td><td>bioresource technology, 102(3), 2474-2480</td></tr><tr><td>Year:</td><td>2011</td></tr></table>	https://doi.org/10.1016/j.biortech.2010.11.017	0.9221	0.2497	8	401	35	33	2.0124	2011	33	2.0124
423	perez-garcia (2011)	<table><tr><td>Authors:</td><td>perez-garcia, o; bashan, y; puente, me</td></tr><tr><td>Title:</td><td>organic carbon supplementation of sterilized municipal wastewater is essential for heterotrophic growth and removing ammonium by the microalga chlorella vulgaris</td></tr><tr><td>Source:</td><td>journal of phycology, 47(1), 190-199</td></tr><tr><td>Year:</td><td>2011</td></tr></table>	https://doi.org/10.1111/j.1529-8817.2010.00934.x	0.3426	0.8044	7	209	20	33	2.0124	2011	33	2.0124
424	xie (2011)	<table><tr><td>Authors:</td><td>xie, bz; liu, h</td></tr><tr><td>Title:</td><td>optimization of the proportion of the activated sludge irradiated with low-intensity ultrasound for improving the quality of wastewater treatment</td></tr><tr><td>Source:</td><td>water air and soil pollution, 215(1-4), 621-629</td></tr><tr><td>Year:</td><td>2011</td></tr></table>	https://doi.org/10.1007/s11270-010-0504-z	0.2992	0.7651	6	172	17	3	0.1829	2011	3	0.1829
425	hall (2011)	<table><tr><td>Authors:</td><td>hall, er; monti, a; mohn, ww</td></tr><tr><td>Title:</td><td>production and characterization of foam in the anoxic zone of a membrane-enhanced biological phosphorus removal process</td></tr><tr><td>Source:</td><td>water environment research, 83(2), 173-183</td></tr><tr><td>Year:</td><td>2011</td></tr></table>	https://doi.org/10.2175/106143010x12780288628174	0.0055	-0.0096	5	266	23	2	0.122	2011	2	0.122
426	simon (2011)	<table><tr><td>Authors:</td><td>simon, c; daniel, r</td></tr><tr><td>Title:</td><td>metagenomic analyses: past and future trends</td></tr><tr><td>Source:</td><td>applied and environmental microbiology, 77(4), 1153-1161</td></tr><tr><td>Year:</td><td>2011</td></tr></table>	https://doi.org/10.1128/aem.02345-10	2.0189	-0.5559	3	226	63	215	13.111	2011	215	13.111
427	turan (2011)	<table><tr><td>Authors:</td><td>turan, m; ozdemir, o; turan, az; ozkan, o; bayhan, h; aykar, e</td></tr><tr><td>Title:</td><td>performance of a flat-sheet submerged membrane bioreactor during long-term treatment of municipal wastewater</td></tr><tr><td>Source:</td><td>desalination and water treatment, 26(1-3), 53-56</td></tr><tr><td>Year:</td><td>2011</td></tr></table>	https://doi.org/10.5004/dwt.2011.2109	0.0533	0.625	5	195	11	4	0.2439	2011	4	0.2439
428	slater (2011)	<table><tr><td>Authors:</td><td>slater, fr; singer, ac; turner, s; barr, jj; bond, pl</td></tr><tr><td>Title:</td><td>pandemic pharmaceutical dosing effects on wastewater treatment: no adaptation of activated sludge bacteria to degrade the antiviral drug oseltamivir (tamiflu (r)) and loss of nutrient removal performance</td></tr><tr><td>Source:</td><td>fems microbiology letters, 315(1), 17-22</td…	https://doi.org/10.1111/j.1574-6968.2010.02163.x	0.9772	-0.087	3	590	13	14	0.8537	2011	14	0.8537
429	he (2011b)	<table><tr><td>Authors:</td><td>he, sm; mcmahon, kd</td></tr><tr><td>Title:</td><td>'candidatus accumulibacter' gene expression in response to dynamic ebpr conditions</td></tr><tr><td>Source:</td><td>isme journal, 5(2), 329-340</td></tr><tr><td>Year:</td><td>2011</td></tr></table>	https://doi.org/10.1038/ismej.2010.127	0.6736	-0.3212	3	987	41	27	1.6465	2011	27	1.6465
430	rahimi (2011)	<table><tr><td>Authors:</td><td>rahimi, y; torabian, a; mehrdadi, n; shahmoradi, b</td></tr><tr><td>Title:</td><td>simultaneous nitrification-denitrification and phosphorus removal in a fixed bed sequencing batch reactor (fbsbr)</td></tr><tr><td>Source:</td><td>journal of hazardous materials, 185(2-3), 852-857</td></tr><tr><td>Year:</td><td>2011</td></tr></table>	https://doi.org/10.1016/j.jhazmat.2010.09.098	0.2048	0.6931	2	69	14	40	2.4393	2011	40	2.4393
431	ding (2011)	<table><tr><td>Authors:</td><td>ding, ll; zhou, qx; wang, l; zhang, qr</td></tr><tr><td>Title:</td><td>dynamics of bacterial community structure in a full-scale wastewater treatment plant with anoxic-oxic configuration using 16s rdna pcr-dgge fingerprints</td></tr><tr><td>Source:</td><td>african journal of biotechnology, 10(4), 589-600</td></tr><tr><td>Year:</td><td>2011</td></tr></table>		0.532	-0.2894	3	738	37	20	1.2196	2011	20	1.2196
432	fernandez (2011)	<table><tr><td>Authors:</td><td>fernandez, fj; castro, mc; villasenor, j; rodriguez, l</td></tr><tr><td>Title:</td><td>agro-food wastewaters as external carbon source to enhance biological phosphorus removal</td></tr><tr><td>Source:</td><td>chemical engineering journal, 166(2), 559-567</td></tr><tr><td>Year:</td><td>2011</td></tr></table>	https://doi.org/10.1016/j.cej.2010.11.023	-0.3055	0.0918	5	773	30	8	0.4879	2011	8	0.4879
433	zhu (2011)	<table><tr><td>Authors:</td><td>zhu, r; wu, m; zhu, hg; wang, yy; yang, ja</td></tr><tr><td>Title:</td><td>enhanced phosphorus removal by a humus soil cooperated sequencing batch reactor using acetate as carbon source</td></tr><tr><td>Source:</td><td>chemical engineering journal, 166(2), 687-692</td></tr><tr><td>Year:</td><td>2011</td></tr></table>	https://doi.org/10.1016/j.cej.2010.11.048	0.5106	0.1646	4	632	21	12	0.7318	2011	12	0.7318
435	wang (2011d)	<table><tr><td>Authors:</td><td>wang, jf; zhao, ql</td></tr><tr><td>Title:</td><td>microbial community analysis on oxic-settling-anaerobic process by using pcr-dgge assay</td></tr><tr><td>Source:</td><td>advances in civil engineering, pts 1-6, 255-260, 2934</td></tr><tr><td>Year:</td><td>2011</td></tr></table>	https://doi.org/10.4028/www.scientific.net/amr.255-260.2934	0.6457	0.01	6	386	10	4	0.2439	2011	4	0.2439
437	el shorbagy (2011)	<table><tr><td>Authors:</td><td>el shorbagy, w; nabil, n; droste, rl</td></tr><tr><td>Title:</td><td>optimization of a(2)o bnr processes using asm and eawag bio-p models: model formulation</td></tr><tr><td>Source:</td><td>water quality research journal of canada, 46(1), 13-27</td></tr><tr><td>Year:</td><td>2011</td></tr></table>	https://doi.org/10.2166/wqrjc.2011.005	-0.5117	0.5349	5	220	19	3	0.1829	2011	3	0.1829
439	ge (2011)	<table><tr><td>Authors:</td><td>ge, yh; zhao, l; zhang, rc; liu, yj</td></tr><tr><td>Title:</td><td>optimization and application of fluorescence in situ hybridization assay for detecting polyphosphate - accumulating microorganisms</td></tr><tr><td>Source:</td><td>environmental biotechnology and materials engineering, pts 1-3, 183-185, 1369-1373</td></tr><tr><td>Year:</td><td>2011</td></tr></table>	https://doi.org/10.4028/www.scientific.net/amr.183-185.1369	0.668	-0.3405	3	711	19	2	0.122	2011	2	0.122
440	zhang (2011d)	<table><tr><td>Authors:</td><td>zhang, zc; huang, x</td></tr><tr><td>Title:</td><td>study on enhanced biological phosphorus removal using membrane bioreactor at different sludge retention times</td></tr><tr><td>Source:</td><td>international journal of environment and pollution, 45(1-3), 15-24</td></tr><tr><td>Year:</td><td>2011</td></tr></table>		0.1275	0.3695	5	498	21	2	0.122	2011	2	0.122
441	krishnaswamy (2011)	<table><tr><td>Authors:</td><td>krishnaswamy, u; muthuchamy, m; perumalsamy, l</td></tr><tr><td>Title:</td><td>biological removal of phosphate from synthetic wastewater using bacterial consortium</td></tr><tr><td>Source:</td><td>iranian journal of biotechnology, 9(1), 37-49</td></tr><tr><td>Year:</td><td>2011</td></tr></table>		0.1523	-0.5974	7	296	14	4	0.2439	2011	4	0.2439
442	sun (2011)	<table><tr><td>Authors:</td><td>sun, jm; wang, xh; li, rx; zhu, wt; li, y</td></tr><tr><td>Title:</td><td>hyperhaline municipal wastewater treatment of a processing zone through pilot-scale a/o mbr, part ii: nitrogen and phosphorous removal</td></tr><tr><td>Source:</td><td>2011 international conference on environment science and biotechnology (icesb 2011), 8, 781-788</td></tr><tr><td>Year:</td><t…	https://doi.org/10.1016/j.proenv.2011.10.118	0.4331	0.9963	5	2	2	6	0.3659	2011	6	0.3659
443	zengin (2011)	<table><tr><td>Authors:</td><td>zengin, ge; artan, n; orhon, d; satoh, h; mino, t</td></tr><tr><td>Title:</td><td>effect of aspartate and glutamate on the fate of enhanced biological phosphorus removal process and microbial community structure</td></tr><tr><td>Source:</td><td>bioresource technology, 102(2), 894-903</td></tr><tr><td>Year:</td><td>2011</td></tr></table>	https://doi.org/10.1016/j.biortech.2010.09.023	0.4761	-0.2794	4	1060	34	7	0.4269	2011	7	0.4269
444	coats (2011b)	<table><tr><td>Authors:</td><td>coats, er; mockos, a; loge, fj</td></tr><tr><td>Title:</td><td>post-anoxic denitrification driven by pha and glycogen within enhanced biological phosphorus removal</td></tr><tr><td>Source:</td><td>bioresource technology, 102(2), 1019-1027</td></tr><tr><td>Year:</td><td>2011</td></tr></table>	https://doi.org/10.1016/j.biortech.2010.09.104	0.2291	-0.0064	4	1088	32	32	1.9514	2011	32	1.9514
445	yuan (2011b)	<table><tr><td>Authors:</td><td>yuan, q; sparling, r; oleszkiewicz, ja</td></tr><tr><td>Title:</td><td>vfa generation from waste activated sludge: effect of temperature and mixing</td></tr><tr><td>Source:</td><td>chemosphere, 82(4), 603-607</td></tr><tr><td>Year:</td><td>2011</td></tr></table>	https://doi.org/10.1016/j.chemosphere.2010.10.084	-0.2365	0.738	6	259	18	40	2.4393	2011	40	2.4393
446	pasayeva (2011)	<table><tr><td>Authors:</td><td>pasayeva, p; gezgin, y; pekin, g; eltem, r</td></tr><tr><td>Title:</td><td>phosphate uptake performance of bacteria isolated from a full-scale izmir municipal wastewater treatment plant</td></tr><tr><td>Source:</td><td>environmental technology, 32(5), 543-549</td></tr><tr><td>Year:</td><td>2011</td></tr></table>	https://doi.org/10.1080/09593330.2010.505250	0.2625	-0.3099	7	761	30	1	0.061	2011	1	0.061
447	yan (2011)	<table><tr><td>Authors:</td><td>yan, yy; chen, hl; he, qb; tan, xj; dai, xh; zhou, q</td></tr><tr><td>Title:</td><td>effect of ultrasonic time on waste activated sludge hydrolysis and volatile fatty acids accumulation under alkaline condition</td></tr><tr><td>Source:</td><td>fresenius environmental bulletin, 20(11), 2861-2868</td></tr><tr><td>Year:</td><td>2011</td></tr></table>		0.1133	0.9823	6	154	24	7	0.4269	2011	7	0.4269
448	chang (2011b)	<table><tr><td>Authors:</td><td>chang, gf; liu, cq; zhang, f; huang, lz; zhang, b; bi, xj</td></tr><tr><td>Title:</td><td>prepose the anoxic zone to enhance phosphate and nitrogen removal from wastewater with low c/n ratio</td></tr><tr><td>Source:</td><td>fresenius environmental bulletin, 20(11a), 3025-3029</td></tr><tr><td>Year:</td><td>2011</td></tr></table>		0.3113	0.1951	2	427	18	1	0.061	2011	1	0.061
451	yagci (2011)	<table><tr><td>Authors:</td><td>yagci, n; dulekgurgen, e; artan, n; orhon, d</td></tr><tr><td>Title:</td><td>experimental evaluation and model assessment of coexistence of paos and gaos</td></tr><tr><td>Source:</td><td>journal of environmental science and health part a-toxic/hazardous substances & environmental engineering, 46(9), 968-979</td></tr><tr><td>Year:</td><td>2011</td></tr></table>	https://doi.org/10.1080/10934529.2011.586260	0.0324	-0.1208	4	894	33	2	0.122	2011	2	0.122
453	jiang (2011)	<table><tr><td>Authors:</td><td>jiang, y; hebly, m; kleerebezem, r; muyzer, g; van loosdrecht, mcm</td></tr><tr><td>Title:</td><td>metabolic modeling of mixed substrate uptake for polyhydroxyalkanoate (pha) production</td></tr><tr><td>Source:</td><td>water research, 45(3), 1309-1321</td></tr><tr><td>Year:</td><td>2011</td></tr></table>	https://doi.org/10.1016/j.watres.2010.10.009	0.597	-0.19	4	419	27	40	2.4393	2011	40	2.4393
455	liu (2011b)	<table><tr><td>Authors:</td><td>liu, wj; hu, zr; walker, rl; dold, pl</td></tr><tr><td>Title:</td><td>enhanced nutrient removal mbr system with chemical addition for low effluent tp</td></tr><tr><td>Source:</td><td>water science and technology, 64(6), 1298-1306</td></tr><tr><td>Year:</td><td>2011</td></tr></table>	https://doi.org/10.2166/wst.2011.145	-0.2128	0.6755	5	89	11	3	0.1829	2011	3	0.1829
456	ruiz (2011)	<table><tr><td>Authors:</td><td>ruiz, m; sin, g; berjaga, x; colprim, j; puig, s; colomer, j</td></tr><tr><td>Title:</td><td>multivariate principal component analysis and case-based reasoning for monitoring, fault detection and diagnosis in a wwtp</td></tr><tr><td>Source:</td><td>water science and technology, 64(8), 1661-1667</td></tr><tr><td>Year:</td><td>2011</td></tr></table>	https://doi.org/10.2166/wst.2011.517	-0.3211	0.5689	2	21	6	8	0.4879	2011	8	0.4879
457	guglielmi (2011)	<table><tr><td>Authors:</td><td>guglielmi, g; andreottola, g</td></tr><tr><td>Title:</td><td>alternate anoxic/aerobic operation for nitrogen removal in a membrane bioreactor for municipal wastewater treatment</td></tr><tr><td>Source:</td><td>water science and technology, 64(8), 1730-1735</td></tr><tr><td>Year:</td><td>2011</td></tr></table>	https://doi.org/10.2166/wst.2011.755	-0.0536	0.5246	5	260	11	6	0.3659	2011	6	0.3659
458	bordel (2011)	<table><tr><td>Authors:</td><td>bordel, s</td></tr><tr><td>Title:</td><td>a metabolic network of a phosphate-accumulating organism provides new insights into enhanced biological phosphorous removal</td></tr><tr><td>Source:</td><td>water science and technology, 64(12), 2410-2416</td></tr><tr><td>Year:</td><td>2011</td></tr></table>	https://doi.org/10.2166/wst.2011.787	0.1847	-0.4896	4	625	10	1	0.061	2011	1	0.061
459	drewnowski (2011)	<table><tr><td>Authors:</td><td>drewnowski, j; makinia, j</td></tr><tr><td>Title:</td><td>the role of colloidal and particulate organic compounds in denitrification and ebpr occurring in a full-scale activated sludge system</td></tr><tr><td>Source:</td><td>water science and technology, 63(2), 318-324</td></tr><tr><td>Year:</td><td>2011</td></tr></table>	https://doi.org/10.2166/wst.2011.056	-0.5023	0.269	5	496	15	11	0.6708	2011	11	0.6708
460	pijuan (2011b)	<table><tr><td>Authors:</td><td>pijuan, m; ye, l; yuan, z</td></tr><tr><td>Title:</td><td>could nitrite/free nitrous acid favour gaos over paos in enhanced biological phosphorus removal systems?</td></tr><tr><td>Source:</td><td>water science and technology, 63(2), 345-351</td></tr><tr><td>Year:</td><td>2011</td></tr></table>	https://doi.org/10.2166/wst.2011.062	0.4861	-0.0639	4	662	17	4	0.2439	2011	4	0.2439
461	lanham (2011)	<table><tr><td>Authors:</td><td>lanham, ab; moita, r; lemos, pc; reis, mam</td></tr><tr><td>Title:</td><td>long-term operation of a reactor enriched in accumulibacter clade i dpaos: performance with nitrate, nitrite and oxygen</td></tr><tr><td>Source:</td><td>water science and technology, 63(2), 352-359</td></tr><tr><td>Year:</td><td>2011</td></tr></table>	https://doi.org/10.2166/wst.2011.063	0.7527	-0.0927	4	809	29	13	0.7928	2011	13	0.7928
462	ai (2011)	<table><tr><td>Authors:</td><td>ai, hn; zhang, dj; lu, pl; he, qa</td></tr><tr><td>Title:</td><td>a nine-point ph titration method to determine low-concentration vfa in municipal wastewater</td></tr><tr><td>Source:</td><td>water science and technology, 63(4), 583-589</td></tr><tr><td>Year:</td><td>2011</td></tr></table>	https://doi.org/10.2166/wst.2011.203	-0.5327	0.2879	1	425	12	4	0.2439	2011	4	0.2439
463	lai (2011b)	<table><tr><td>Authors:</td><td>lai, mwy; kulakova, an; quinn, jp; mcgrath, jw</td></tr><tr><td>Title:</td><td>stimulation of phosphate uptake and polyphosphate accumulation by activated sludge microorganisms in response to sulfite addition</td></tr><tr><td>Source:</td><td>water science and technology, 63(4), 649-653</td></tr><tr><td>Year:</td><td>2011</td></tr></table>	https://doi.org/10.2166/wst.2011.223	0.2536	-0.7942	7	49	8	1	0.061	2011	1	0.061
464	powell (2011)	<table><tr><td>Authors:</td><td>powell, n; shilton, a; pratt, s; chisti, y</td></tr><tr><td>Title:</td><td>luxury uptake of phosphorus by microalgae in full-scale waste stabilisation ponds</td></tr><tr><td>Source:</td><td>water science and technology, 63(4), 704-709</td></tr><tr><td>Year:</td><td>2011</td></tr></table>	https://doi.org/10.2166/wst.2011.116	0.3859	0.4826	7	125	11	18	1.0977	2011	18	1.0977
465	gu (2011)	<table><tr><td>Authors:</td><td>gu, az; liu, l; neethling, jb; stensel, hd; murthy, s</td></tr><tr><td>Title:</td><td>treatability and fate of various phosphorus fractions in different wastewater treatment processes</td></tr><tr><td>Source:</td><td>water science and technology, 63(4), 804-810</td></tr><tr><td>Year:</td><td>2011</td></tr></table>	https://doi.org/10.2166/wst.2011.312	0.1385	1.0513	7	33	4	8	0.4879	2011	8	0.4879
466	choubert (2011)	<table><tr><td>Authors:</td><td>choubert, jm; granger, d; bourdon, c; heduit, a</td></tr><tr><td>Title:</td><td>biochemical acidogenic potential in domestic wastewaters: effect of sampling and storage to characterize daily average composite samples</td></tr><tr><td>Source:</td><td>water science and technology, 63(7), 1396-1404</td></tr><tr><td>Year:</td><td>2011</td></tr></table>	https://doi.org/10.2166/wst.2011.314	-0.5308	0.1966	1	354	17	2	0.122	2011	2	0.122
468	schuler (2011)	<table><tr><td>Authors:</td><td>schuler, aj; majed, n; bucci, v; hellweger, fl; tu, y; gu, az</td></tr><tr><td>Title:</td><td>is the whole the sum of its parts? agent-based modelling of wastewater treatment systems</td></tr><tr><td>Source:</td><td>water science and technology, 63(8), 1590-1598</td></tr><tr><td>Year:</td><td>2011</td></tr></table>	https://doi.org/10.2166/wst.2011.218	0.4301	0.2127	5	116	19	4	0.2439	2011	4	0.2439
469	yuan (2011c)	<table><tr><td>Authors:</td><td>yuan, qy; oleszkiewicz, ja</td></tr><tr><td>Title:</td><td>low temperature biological phosphorus removal and partial nitrification in a pilot sequencing batch reactor system</td></tr><tr><td>Source:</td><td>water science and technology, 63(12), 2802-2807</td></tr><tr><td>Year:</td><td>2011</td></tr></table>	https://doi.org/10.2166/wst.2011.609	0.1185	0.2568	2	317	13	7	0.4269	2011	7	0.4269
470	hrenovic (2010a)	<table><tr><td>Authors:</td><td>hrenovic, j; tibljas, d; ivankovic, t; kovacevic, d; sekovanic, l</td></tr><tr><td>Title:</td><td>sepiolite as carrier of the phosphate-accumulating bacteria acinetobacter junii</td></tr><tr><td>Source:</td><td>applied clay science, 50(4), 582-587</td></tr><tr><td>Year:</td><td>2010</td></tr></table>	https://doi.org/10.1016/j.clay.2010.10.024	0.0784	-0.7202	10	477	23	11	0.4082	2010	11	0.4082
471	ge (2010)	<table><tr><td>Authors:</td><td>ge, sj; peng, yz; wang, sy; guo, jh; ma, b; zhang, la; cao, x</td></tr><tr><td>Title:</td><td>enhanced nutrient removal in a modified step feed process treating municipal wastewater with different inflow distribution ratios and nutrient ratios</td></tr><tr><td>Source:</td><td>bioresource technology, 101(23), 9012-9019</td></tr><tr><td>Year:</td><td>2010</td></tr></…	https://doi.org/10.1016/j.biortech.2010.06.151	0.059	0.5462	2	384	33	47	1.744	2010	47	1.744
472	wang (2010a)	<table><tr><td>Authors:</td><td>wang, jj; bishop, pl</td></tr><tr><td>Title:</td><td>fabrication, calibration and evaluation of a phosphate ion-selective microelectrode</td></tr><tr><td>Source:</td><td>environmental pollution, 158(12), 3612-3617</td></tr><tr><td>Year:</td><td>2010</td></tr></table>	https://doi.org/10.1016/j.envpol.2010.08.007	1.2234	-0.959	12	4	7	2	0.0742	2010	2	0.0742
473	ji (2010a)	<table><tr><td>Authors:</td><td>ji, zy; chen, yg</td></tr><tr><td>Title:</td><td>using sludge fermentation liquid to improve wastewater short-cut nitrification-denitrification and denitrifying phosphorus removal via nitrite</td></tr><tr><td>Source:</td><td>environmental science & technology, 44(23), 8957-8963</td></tr><tr><td>Year:</td><td>2010</td></tr></table>	https://doi.org/10.1021/es102547n	0.6088	0.2105	6	755	26	41	1.5214	2010	41	1.5214
474	barr (2010a)	<table><tr><td>Authors:</td><td>barr, jj; slater, fr; fukushima, t; bond, pl</td></tr><tr><td>Title:</td><td>evidence for bacteriophage activity causing community and performance changes in a phosphorus-removal activated sludge</td></tr><tr><td>Source:</td><td>fems microbiology ecology, 74(3), 631-642</td></tr><tr><td>Year:</td><td>2010</td></tr></table>	https://doi.org/10.1111/j.1574-6941.2010.00967.x	1.155	-0.3265	3	805	58	26	0.9648	2010	26	0.9648
475	li (2010a)	<table><tr><td>Authors:</td><td>li, hj; chen, xr; chen, yg</td></tr><tr><td>Title:</td><td>effect of the addition of organic carbon sources on nitrous oxide emission in anaerobic-aerobic (low dissolved oxygen) sequencing batch reactors</td></tr><tr><td>Source:</td><td>frontiers of environmental science & engineering in china, 4(4), 490-499</td></tr><tr><td>Year:</td><td>2010</td></tr></table>	https://doi.org/10.1007/s11783-010-0248-4	0.4058	0.3005	6	617	33	8	0.2969	2010	8	0.2969
476	pijuan (2010a)	<table><tr><td>Authors:</td><td>pijuan, m; ye, l; yuan, zg</td></tr><tr><td>Title:</td><td>free nitrous acid inhibition on the aerobic metabolism of poly-phosphate accumulating organisms</td></tr><tr><td>Source:</td><td>water research, 44(20), 6063-6072</td></tr><tr><td>Year:</td><td>2010</td></tr></table>	https://doi.org/10.1016/j.watres.2010.07.075	0.6159	0.1195	4	886	34	51	1.8925	2010	51	1.8925
477	majed (2010)	<table><tr><td>Authors:</td><td>majed, n; gu, az</td></tr><tr><td>Title:</td><td>application of raman microscopy for simultaneous and quantitative evaluation of multiple intracellular polymers dynamics functionally relevant to enhanced biological phosphorus removal processes</td></tr><tr><td>Source:</td><td>environmental science & technology, 44(22), 8601-8608</td></tr><tr><td>Year:</td><td>2010<…	https://doi.org/10.1021/es1016526	0.4206	-0.2775	4	885	27	12	0.4453	2010	12	0.4453
478	carrere (2010)	<table><tr><td>Authors:</td><td>carrere, h; dumas, c; battimelli, a; batstone, dj; delgenes, jp; steyer, jp; ferrer, i</td></tr><tr><td>Title:</td><td>pretreatment methods to improve sludge anaerobic degradability: a review</td></tr><tr><td>Source:</td><td>journal of hazardous materials, 183(1-3), 1-15</td></tr><tr><td>Year:</td><td>2010</td></tr></table>	https://doi.org/10.1016/j.jhazmat.2010.06.129	0.1085	0.9274	6	229	74	334	12.3937	2010	334	12.3937
479	barr (2010b)	<table><tr><td>Authors:</td><td>barr, jj; cook, ae; bond, pl</td></tr><tr><td>Title:</td><td>granule formation mechanisms within an aerobic wastewater system for phosphorus removal</td></tr><tr><td>Source:</td><td>applied and environmental microbiology, 76(22), 7588-7597</td></tr><tr><td>Year:</td><td>2010</td></tr></table>	https://doi.org/10.1128/aem.00864-10	0.9833	-0.0153	8	804	36	21	0.7792	2010	21	0.7792
480	chauhan (2010)	<table><tr><td>Authors:</td><td>chauhan, a; jain, rk</td></tr><tr><td>Title:</td><td>biodegradation: gaining insight through proteomics</td></tr><tr><td>Source:</td><td>biodegradation, 21(6), 861-879</td></tr><tr><td>Year:</td><td>2010</td></tr></table>	https://doi.org/10.1007/s10532-010-9361-0	2.1568	-0.5182	3	154	27	11	0.4082	2010	11	0.4082
481	zafiriadis (2010)	<table><tr><td>Authors:</td><td>zafiriadis, i; kapagiannidis, ag; aivasidis, a</td></tr><tr><td>Title:</td><td>monitoring of microbial storage products and the efficiency of an activated sludge plant performing anoxic phosphorus removal under different operational conditions</td></tr><tr><td>Source:</td><td>desalination and water treatment, 23(1-3), 73-79</td></tr><tr><td>Year:</td><td>2010</td><…	https://doi.org/10.5004/dwt.2010.1953	0.0505	-0.0624	2	1191	29	4	0.1484	2010	4	0.1484
482	datta (2010)	<table><tr><td>Authors:</td><td>datta, t; goel, r</td></tr><tr><td>Title:</td><td>evidence and long-term feasibility of enhanced biological phosphorus removal in oxidation-ditch type of aerated-anoxic activated sludge systems</td></tr><tr><td>Source:</td><td>journal of environmental engineering-asce, 136(11), 1237-1247</td></tr><tr><td>Year:</td><td>2010</td></tr></table>	https://doi.org/10.1061/(asce)ee.1943-7870.0000259	0.3775	-0.358	3	1015	34	7	0.2597	2010	7	0.2597
483	jones (2010)	<table><tr><td>Authors:</td><td>jones, pa; schuler, aj</td></tr><tr><td>Title:</td><td>seasonal variability of biomass density and activated sludge settleability in full-scale wastewater treatment systems</td></tr><tr><td>Source:</td><td>chemical engineering journal, 164(1), 16-22</td></tr><tr><td>Year:</td><td>2010</td></tr></table>	https://doi.org/10.1016/j.cej.2010.07.061	0.4556	0.076	9	173	20	14	0.5195	2010	14	0.5195
484	coma (2010a)	<table><tr><td>Authors:</td><td>coma, m; puig, s; balaguer, md; colprim, j</td></tr><tr><td>Title:</td><td>the role of nitrate and nitrite in a granular sludge process treating low-strength wastewater</td></tr><tr><td>Source:</td><td>chemical engineering journal, 164(1), 208-213</td></tr><tr><td>Year:</td><td>2010</td></tr></table>	https://doi.org/10.1016/j.cej.2010.08.063	0.5747	0.3461	8	535	25	16	0.5937	2010	16	0.5937
485	tuncal (2010a)	<table><tr><td>Authors:</td><td>tuncal, t; isgenc, f; pala, a</td></tr><tr><td>Title:</td><td>importance of ebpr efficiency on energy demand of full-scale wastewater treatment plants</td></tr><tr><td>Source:</td><td>desalination and water treatment, 22(1-3), 292-298</td></tr><tr><td>Year:</td><td>2010</td></tr></table>	https://doi.org/10.5004/dwt.2010.2150	0.0402	0.1226	2	631	15	1	0.0371	2010	1	0.0371
486	hafez (2010)	<table><tr><td>Authors:</td><td>hafez, h; elbeshbishy, e; chowdhury, n; nakhla, g; fitzgerald, j; van rossum, a; gauld, g</td></tr><tr><td>Title:</td><td>pushing the hydraulic retention time envelope in modified ludzack ettinger systems</td></tr><tr><td>Source:</td><td>chemical engineering journal, 163(3), 202-211</td></tr><tr><td>Year:</td><td>2010</td></tr></table>	https://doi.org/10.1016/j.cej.2010.07.033	-0.5212	0.295	2	378	28	2	0.0742	2010	2	0.0742
487	yuan (2010a)	<table><tr><td>Authors:</td><td>yuan, qy; oleszkiewicz, j</td></tr><tr><td>Title:</td><td>selection and enrichment of denitrifying phosphorus accumulating organisms in activated sludge</td></tr><tr><td>Source:</td><td>desalination and water treatment, 22(1-3), 72-77</td></tr><tr><td>Year:</td><td>2010</td></tr></table>	https://doi.org/10.5004/dwt.2010.1591	-0.2121	0.0303	2	428	17	6	0.2226	2010	6	0.2226
489	mcilroy (2010)	<table><tr><td>Authors:</td><td>mcilroy, sj; nittami, t; seviour, em; seviour, rj</td></tr><tr><td>Title:</td><td>filamentous members of cluster iii defluviicoccus have the in situ phenotype expected of a glycogen-accumulating organism in activated sludge</td></tr><tr><td>Source:</td><td>fems microbiology ecology, 74(1), 248-256</td></tr><tr><td>Year:</td><td>2010</td></tr></table>	https://doi.org/10.1111/j.1574-6941.2010.00934.x	1.2357	-0.4391	3	653	49	9	0.334	2010	9	0.334
490	chowdhury (2010a)	<table><tr><td>Authors:</td><td>chowdhury, n; nakhla, g; sen, d; zhu, j</td></tr><tr><td>Title:</td><td>modeling biological nutrient removal in a liquid-solid circulating fluidized bed bioreactor</td></tr><tr><td>Source:</td><td>journal of chemical technology and biotechnology, 85(10), 1389-1401</td></tr><tr><td>Year:</td><td>2010</td></tr></table>	https://doi.org/10.1002/jctb.2445	-0.4766	0.4883	2	198	15	3	0.1113	2010	3	0.1113
491	schmit (2010)	<table><tr><td>Authors:</td><td>schmit, cg; jahan, k; schmit, kh; debik, e; pattarkine, v</td></tr><tr><td>Title:</td><td>activated sludge and other aerobic suspended culture processes</td></tr><tr><td>Source:</td><td>water environment research, 82(10), 1073-1123</td></tr><tr><td>Year:</td><td>2010</td></tr></table>	https://doi.org/10.2175/106143010x12756668800898	0.4694	0.7063	2	304	93	2	0.0742	2010	2	0.0742
492	garcia-usach (2010)	<table><tr><td>Authors:</td><td>garcia-usach, f; ribes, j; ferrer, j; seco, a</td></tr><tr><td>Title:</td><td>calibration of denitrifying activity of polyphosphate accumulating organisms in an extended asm2d model</td></tr><tr><td>Source:</td><td>water research, 44(18), 5284-5297</td></tr><tr><td>Year:</td><td>2010</td></tr></table>	https://doi.org/10.1016/j.watres.2010.06.061	-0.1798	0.2788	5	1186	46	7	0.2597	2010	7	0.2597
493	alasino (2010)	<table><tr><td>Authors:</td><td>alasino, n; mussati, mc; scenna, nj; aguirre, p</td></tr><tr><td>Title:</td><td>wastewater treatment plant synthesis and design: combined biological nitrogen and phosphorus removal</td></tr><tr><td>Source:</td><td>industrial & engineering chemistry research, 49(18), 8601-8612</td></tr><tr><td>Year:</td><td>2010</td></tr></table>	https://doi.org/10.1021/ie1000482	-0.6287	0.6647	5	95	8	8	0.2969	2010	8	0.2969
494	eldyasti (2010)	<table><tr><td>Authors:</td><td>eldyasti, a; chowdhury, n; nakhla, g; zhu, j</td></tr><tr><td>Title:</td><td>biological nutrient removal from leachate using a pilot liquid-solid circulating fluidized bed bioreactor (lscfb)</td></tr><tr><td>Source:</td><td>journal of hazardous materials, 181(1-3), 289-297</td></tr><tr><td>Year:</td><td>2010</td></tr></table>	https://doi.org/10.1016/j.jhazmat.2010.05.010	-0.2442	0.5985	2	189	14	16	0.5937	2010	16	0.5937
495	zhang (2010a)	<table><tr><td>Authors:</td><td>zhang, p; chen, yg; zhou, q</td></tr><tr><td>Title:</td><td>effect of surfactant on hydrolysis products accumulation and short-chain fatty acids (scfa) production during mesophilic and thermophilic fermentation of waste activated sludge: kinetic studies</td></tr><tr><td>Source:</td><td>bioresource technology, 101(18), 6902-6909</td></tr><tr><td>Year:</td><td>2010</…	https://doi.org/10.1016/j.biortech.2010.03.124	0.0813	0.9133	6	115	14	20	0.7421	2010	20	0.7421
496	chowdhury (2010b)	<table><tr><td>Authors:</td><td>chowdhury, n; zhu, j; nakhla, g</td></tr><tr><td>Title:</td><td>effect of dynamic loading on biological nutrient removal in a pilot-scale liquid-solid circulating fluidized bed bioreactor</td></tr><tr><td>Source:</td><td>journal of environmental engineering-asce, 136(9), 906-913</td></tr><tr><td>Year:</td><td>2010</td></tr></table>	https://doi.org/10.1061/(asce)ee.1943-7870.0000221	-0.3195	0.4027	2	359	22	6	0.2226	2010	6	0.2226
497	weber (2010)	<table><tr><td>Authors:</td><td>weber, ts; deutsch, c</td></tr><tr><td>Title:</td><td>ocean nutrient ratios governed by plankton biogeography</td></tr><tr><td>Source:</td><td>nature, 467(7315), 550-554</td></tr><tr><td>Year:</td><td>2010</td></tr></table>	https://doi.org/10.1038/nature09403	-0.0399	0.0902	7	4	4	103	3.822	2010	103	3.822
498	mckinley (2010)	<table><tr><td>Authors:</td><td>mckinley, jw; siegrist, rl</td></tr><tr><td>Title:</td><td>accumulation of organic matter components in soil under conditions imposed by wastewater infiltration</td></tr><tr><td>Source:</td><td>soil science society of america journal, 74(5), 1690-1700</td></tr><tr><td>Year:</td><td>2010</td></tr></table>	https://doi.org/10.2136/sssaj2009.0395	0.3466	-0.5025	3	435	7	12	0.4453	2010	12	0.4453
499	wahal (2010)	<table><tr><td>Authors:</td><td>wahal, s; viamajala, s; hansen, cl</td></tr><tr><td>Title:</td><td>chemical. speciation in the effluent of an anaerobic digester treating dairy waste: implications for nutrient recovery and reuse</td></tr><tr><td>Source:</td><td>transactions of the asabe, 53(5), 1727-1732</td></tr><tr><td>Year:</td><td>2010</td></tr></table>		-0.1673	0.6171	7	129	10	3	0.1113	2010	3	0.1113
500	chowdhury (2010c)	<table><tr><td>Authors:</td><td>chowdhury, n; nakhla, g; zhu, j; islam, m</td></tr><tr><td>Title:</td><td>pilot-scale experience with biological nutrient removal and biomass yield reduction in a liquid-solid circulating fluidized bed bioreactor</td></tr><tr><td>Source:</td><td>water environment research, 82(9), 772-781</td></tr><tr><td>Year:</td><td>2010</td></tr></table>	https://doi.org/10.2175/106143010x12609736967080	-0.2885	0.5447	2	286	24	13	0.4824	2010	13	0.4824
501	slater (2010)	<table><tr><td>Authors:</td><td>slater, fr; johnson, cr; blackall, ll; beiko, rg; bond, pl</td></tr><tr><td>Title:</td><td>monitoring associations between clade-level variation, overall community structure and ecosystem function in enhanced biological phosphorus removal (ebpr) systems using terminal-restriction fragment length polymorphism (t-rflp)</td></tr><tr><td>Source:</td><td>water research,…	https://doi.org/10.1016/j.watres.2010.07.028	0.975	-0.2359	3	890	51	31	1.1503	2010	31	1.1503
502	oehmen (2010a)	<table><tr><td>Authors:</td><td>oehmen, a; carvalho, g; lopez-vazquez, cm; van loosdrecht, mcm; reis, mam</td></tr><tr><td>Title:</td><td>incorporating microbial ecology into the metabolic modelling of polyphosphate accumulating organisms and glycogen accumulating organisms</td></tr><tr><td>Source:</td><td>water research, 44(17), 4992-5004</td></tr><tr><td>Year:</td><td>2010</td></tr></table>	https://doi.org/10.1016/j.watres.2010.06.071	0.6341	-0.1687	4	1293	85	48	1.7811	2010	48	1.7811
503	nielsen (2010)	<table><tr><td>Authors:</td><td>nielsen, ph; mielczarek, at; kragelund, c; nielsen, jl; saunders, am; kong, yh; hansen, aa; vollertsen, j</td></tr><tr><td>Title:</td><td>a conceptual ecosystem model of microbial communities in enhanced biological phosphorus removal plants</td></tr><tr><td>Source:</td><td>water research, 44(17), 5070-5088</td></tr><tr><td>Year:</td><td>2010</td></tr></table>	https://doi.org/10.1016/j.watres.2010.07.036	1.1718	-0.1983	3	1030	117	104	3.8591	2010	104	3.8591
504	andalib (2010a)	<table><tr><td>Authors:</td><td>andalib, m; nakhla, g; zhu, j</td></tr><tr><td>Title:</td><td>dynamic testing of the twin circulating fluidized bed bioreactor (tcfbbr) for nutrient removal from municipal wastewater</td></tr><tr><td>Source:</td><td>chemical engineering journal, 162(2), 616-625</td></tr><tr><td>Year:</td><td>2010</td></tr></table>	https://doi.org/10.1016/j.cej.2010.06.009	-0.2858	0.6099	2	189	18	7	0.2597	2010	7	0.2597
505	he (2010a)	<table><tr><td>Authors:</td><td>he, sm; bishop, fi; mcmahon, kd</td></tr><tr><td>Title:</td><td>bacterial community and "candidatus accumulibacter" population dynamics in laboratory-scale enhanced biological phosphorus removal reactors</td></tr><tr><td>Source:</td><td>applied and environmental microbiology, 76(16), 5479-5487</td></tr><tr><td>Year:</td><td>2010</td></tr></table>	https://doi.org/10.1128/aem.00370-10	0.8592	-0.2684	3	804	31	21	0.7792	2010	21	0.7792
506	li (2010b)	<table><tr><td>Authors:</td><td>li, n; ren, nq; wang, xh; kang, h</td></tr><tr><td>Title:</td><td>effect of temperature on intracellular phosphorus absorption and extra-cellular phosphorus removal in ebpr process</td></tr><tr><td>Source:</td><td>bioresource technology, 101(15), 6265-6268</td></tr><tr><td>Year:</td><td>2010</td></tr></table>	https://doi.org/10.1016/j.biortech.2010.03.008	0.2362	0.1257	4	700	16	14	0.5195	2010	14	0.5195
507	roling (2010)	<table><tr><td>Authors:</td><td>roling, wfm; ferrer, m; golyshin, pn</td></tr><tr><td>Title:</td><td>systems approaches to microbial communities and their functioning</td></tr><tr><td>Source:</td><td>current opinion in biotechnology, 21(4), 532-538</td></tr><tr><td>Year:</td><td>2010</td></tr></table>	https://doi.org/10.1016/j.copbio.2010.06.007	1.8322	-0.4901	3	214	31	46	1.7069	2010	46	1.7069
508	shen (2010)	<table><tr><td>Authors:</td><td>shen, tg; qiu, y; shi, hc</td></tr><tr><td>Title:</td><td>mathematical simulation of feedforward control for nutrient removal in anaerobic-anoxic-oxic processes</td></tr><tr><td>Source:</td><td>environmental engineering science, 27(8), 633-641</td></tr><tr><td>Year:</td><td>2010</td></tr></table>	https://doi.org/10.1089/ees.2009.0150	-0.5482	0.5373	5	380	14	3	0.1113	2010	3	0.1113
509	hrenovic (2010b)	<table><tr><td>Authors:</td><td>hrenovic, j; ivankovic, t; rozic, m</td></tr><tr><td>Title:</td><td>requirement of acinetobacter junii for magnesium, calcium and potassium ions</td></tr><tr><td>Source:</td><td>journal of bioscience and bioengineering, 110(2), 180-186</td></tr><tr><td>Year:</td><td>2010</td></tr></table>	https://doi.org/10.1016/j.jbiosc.2010.02.011	0.0393	-0.7347	10	549	20	5	0.1855	2010	5	0.1855
510	oehmen (2010b)	<table><tr><td>Authors:</td><td>oehmen, a; lopez-vazquez, cm; carvalho, g; reis, mam; van loosdrecht, mcm</td></tr><tr><td>Title:</td><td>modelling the population dynamics and metabolic diversity of organisms relevant in anaerobic/anoxic/aerobic enhanced biological phosphorus removal processes</td></tr><tr><td>Source:</td><td>water research, 44(15), 4473-4486</td></tr><tr><td>Year:</td><td>2010</…	https://doi.org/10.1016/j.watres.2010.06.017	0.5062	0.0472	4	917	47	45	1.6698	2010	45	1.6698
511	ebrahimi (2010)	<table><tr><td>Authors:</td><td>ebrahimi, s; gabus, s; rohrbach-brandt, e; hosseini, m; rossi, p; maillard, j; holliger, c</td></tr><tr><td>Title:</td><td>performance and microbial community composition dynamics of aerobic granular sludge from sequencing batch bubble column reactors operated at 20 a degrees c, 30 a degrees c, and 35 a degrees c</td></tr><tr><td>Source:</td><td>applied microbiolog…	https://doi.org/10.1007/s00253-010-2621-4	0.786	-0.0532	8	704	35	27	1.0019	2010	27	1.0019
512	andalib (2010b)	<table><tr><td>Authors:</td><td>andalib, m; nakhla, g; zhu, j</td></tr><tr><td>Title:</td><td>biological nutrient removal using a novel laboratory-scale twin fluidized-bed bioreactor</td></tr><tr><td>Source:</td><td>chemical engineering & technology, 33(7), 1125-1136</td></tr><tr><td>Year:</td><td>2010</td></tr></table>	https://doi.org/10.1002/ceat.201000079	-0.4135	0.6732	2	56	18	3	0.1113	2010	3	0.1113
513	hao (2010)	<table><tr><td>Authors:</td><td>hao, xd; wang, ql; cao, yl; van loosdrecht, mcm</td></tr><tr><td>Title:</td><td>experimental evaluation of decrease in the activities of polyphosphate/glycogen-accumulating organisms due to cell death and activity decay in activated sludge</td></tr><tr><td>Source:</td><td>biotechnology and bioengineering, 106(3), 399-407</td></tr><tr><td>Year:</td><td>2010</td></tr…	https://doi.org/10.1002/bit.22703	0.1752	-0.0383	4	1046	49	13	0.4824	2010	13	0.4824
514	diaz (2010)	<table><tr><td>Authors:</td><td>diaz, jm; ingall, ed</td></tr><tr><td>Title:</td><td>fluorometric quantification of natural inorganic polyphosphate</td></tr><tr><td>Source:</td><td>environmental science & technology, 44(12), 4665-4671</td></tr><tr><td>Year:</td><td>2010</td></tr></table>	https://doi.org/10.1021/es100191h	0.5701	-0.8038	3	316	23	21	0.7792	2010	21	0.7792
515	ni (2010)	<table><tr><td>Authors:</td><td>ni, bj; xie, wm; liu, sg; yu, hq; gan, yp; zhou, j; hao, ec</td></tr><tr><td>Title:</td><td>development of a mechanistic model for biological nutrient removal activated sludge systems and application to a full-scale wwtp</td></tr><tr><td>Source:</td><td>aiche journal, 56(6), 1626-1638</td></tr><tr><td>Year:</td><td>2010</td></tr></table>	https://doi.org/10.1002/aic.12066	-0.2888	0.3166	5	791	35	3	0.1113	2010	3	0.1113
516	niki (2010)	<table><tr><td>Authors:</td><td>niki, k; kiso, y; takeuchi, t; hori, t; oguchi, t; yamada, t; nagai, m</td></tr><tr><td>Title:</td><td>a spot test for nitrite and nitrate detection by color band length and number of colored zebra-bands formed in a mini-column</td></tr><tr><td>Source:</td><td>analytical methods, 2(6), 678-683</td></tr><tr><td>Year:</td><td>2010</td></tr></table>	https://doi.org/10.1039/b9ay00309f	0.0957	0.7073	5	166	11	3	0.1113	2010	3	0.1113
517	kim (2010a)	<table><tr><td>Authors:</td><td>kim, jm; lee, hj; kim, sy; song, jj; park, w; jeon, co</td></tr><tr><td>Title:</td><td>analysis of the fine-scale population structure of "candidatus accumulibacter phosphatis" in enhanced biological phosphorus removal sludge, using fluorescence in situ hybridization and flow cytometric sorting</td></tr><tr><td>Source:</td><td>applied and environmental microbiology…	https://doi.org/10.1128/aem.00260-10	1.0107	-0.6098	3	902	42	45	1.6698	2010	45	1.6698
518	debik (2010)	<table><tr><td>Authors:</td><td>debik, e; manav, n</td></tr><tr><td>Title:</td><td>sequence optimization in a sequencing batch reactor for biological nutrient removal from domestic wastewater</td></tr><tr><td>Source:</td><td>bioprocess and biosystems engineering, 33(5), 533-540</td></tr><tr><td>Year:</td><td>2010</td></tr></table>	https://doi.org/10.1007/s00449-009-0366-1	-0.1088	0.5263	2	189	20	11	0.4082	2010	11	0.4082
519	zhang (2010b)	<table><tr><td>Authors:</td><td>zhang, sh; huang, y; hua, ym</td></tr><tr><td>Title:</td><td>denitrifying dephosphatation over nitrite: effects of nitrite concentration, organic carbon, and ph</td></tr><tr><td>Source:</td><td>bioresource technology, 101(11), 3870-3875</td></tr><tr><td>Year:</td><td>2010</td></tr></table>	https://doi.org/10.1016/j.biortech.2009.12.134	0.1347	0.1394	2	709	25	16	0.5937	2010	16	0.5937
520	monclus (2010a)	<table><tr><td>Authors:</td><td>monclus, h; sipma, j; ferrero, g; rodriguez-roda, i; comas, j</td></tr><tr><td>Title:</td><td>biological nutrient removal in an mbr treating municipal wastewater with special focus on biological phosphorus removal</td></tr><tr><td>Source:</td><td>bioresource technology, 101(11), 3984-3991</td></tr><tr><td>Year:</td><td>2010</td></tr></table>	https://doi.org/10.1016/j.biortech.2010.01.038	0.1391	0.4388	5	957	33	67	2.4862	2010	67	2.4862
521	zengin (2010)	<table><tr><td>Authors:</td><td>zengin, ge; artan, n; orhon, d; chua, asm; satoh, h; mino, t</td></tr><tr><td>Title:</td><td>population dynamics in a sequencing batch reactor fed with glucose and operated for enhanced biological phosphorus removal</td></tr><tr><td>Source:</td><td>bioresource technology, 101(11), 4000-4005</td></tr><tr><td>Year:</td><td>2010</td></tr></table>	https://doi.org/10.1016/j.biortech.2010.01.044	0.2308	-0.2066	4	710	24	18	0.6679	2010	18	0.6679
522	sharrer (2010)	<table><tr><td>Authors:</td><td>sharrer, mj; rishel, k; summerfelt, st</td></tr><tr><td>Title:</td><td>evaluation of a membrane biological reactor for reclaiming water, alkalinity, salts, phosphorus, and protein contained in a high-strength aquacultural wastewater</td></tr><tr><td>Source:</td><td>bioresource technology, 101(12), 4322-4330</td></tr><tr><td>Year:</td><td>2010</td></tr></table>	https://doi.org/10.1016/j.biortech.2010.01.067	-0.2671	0.5159	5	74	13	14	0.5195	2010	14	0.5195
523	yuan (2010b)	<table><tr><td>Authors:</td><td>yuan, q; baranowski, m; oleszkiewicz, ja</td></tr><tr><td>Title:</td><td>effect of sludge type on the fermentation products</td></tr><tr><td>Source:</td><td>chemosphere, 80(4), 445-449</td></tr><tr><td>Year:</td><td>2010</td></tr></table>	https://doi.org/10.1016/j.chemosphere.2010.04.026	-0.2035	0.7302	6	189	12	11	0.4082	2010	11	0.4082
524	molina (2010)	<table><tr><td>Authors:</td><td>molina, jcs; fernandez, jmg; ayala, dah; ochoa, mac</td></tr><tr><td>Title:</td><td>simultaneous carbon, nitrogen and phosphorus removal from wastewater with a modified hybrid uct system</td></tr><tr><td>Source:</td><td>dyna-colombia, 77(162), 39-48</td></tr><tr><td>Year:</td><td>2010</td></tr></table>		-0.0565	0.2748	2	942	29	1	0.0371	2010	1	0.0371
525	henrique (2010)	<table><tr><td>Authors:</td><td>henrique, in; de sousa, jt; de ceballos, bso; brasil, dp</td></tr><tr><td>Title:</td><td>biological phosphorus removal in sequencing batch reactors with different solid retention times</td></tr><tr><td>Source:</td><td>engenharia sanitaria e ambiental, 15(2), 197-204</td></tr><tr><td>Year:</td><td>2010</td></tr></table>		0.1599	0.286	2	297	13	2	0.0742	2010	2	0.0742
526	wu (2010a)	<table><tr><td>Authors:</td><td>wu, cy; peng, yz; li, xl; chen, zq</td></tr><tr><td>Title:</td><td>effect of short-term atrazine addition on the performance of an anaerobic/anoxic/oxic process</td></tr><tr><td>Source:</td><td>frontiers of environmental science & engineering in china, 4(2), 150-156</td></tr><tr><td>Year:</td><td>2010</td></tr></table>	https://doi.org/10.1007/s11783-010-0020-9	0.4251	-0.0874	4	728	7	1	0.0371	2010	1	0.0371
527	lee (2010)	<table><tr><td>Authors:</td><td>lee, wh; bishop, pl</td></tr><tr><td>Title:</td><td>in situ microscale analyses of activated sludge flocs in the enhanced biological phosphate removal process by the use of microelectrodes and fluorescent in situ hybridization</td></tr><tr><td>Source:</td><td>journal of environmental engineering-asce, 136(6), 561-567</td></tr><tr><td>Year:</td><td>2010</td></tr></t…	https://doi.org/10.1061/(asce)ee.1943-7870.0000194	0.938	-0.5041	12	388	22	5	0.1855	2010	5	0.1855
528	yuan (2010c)	<table><tr><td>Authors:</td><td>yuan, qy; oleszkiewicz, j</td></tr><tr><td>Title:</td><td>interaction between denitrification and phosphorus removal in a sequencing batch reactor phosphorus removal system</td></tr><tr><td>Source:</td><td>water environment research, 82(6), 536-540</td></tr><tr><td>Year:</td><td>2010</td></tr></table>	https://doi.org/10.2175/106143009x12529484815476	-0.1433	-0.0229	2	536	12	5	0.1855	2010	5	0.1855
529	yan (2010)	<table><tr><td>Authors:</td><td>yan, yy; feng, ly; zhang, cj; wisniewski, c; zhou, q</td></tr><tr><td>Title:</td><td>ultrasonic enhancement of waste activated sludge hydrolysis and volatile fatty acids accumulation at ph 10.0</td></tr><tr><td>Source:</td><td>water research, 44(11), 3329-3336</td></tr><tr><td>Year:</td><td>2010</td></tr></table>	https://doi.org/10.1016/j.watres.2010.03.015	0.0597	0.8398	6	313	30	51	1.8925	2010	51	1.8925
530	ji (2010b)	<table><tr><td>Authors:</td><td>ji, zy; chen, gl; chen, yg</td></tr><tr><td>Title:</td><td>effects of waste activated sludge and surfactant addition on primary sludge hydrolysis and short-chain fatty acids accumulation</td></tr><tr><td>Source:</td><td>bioresource technology, 101(10), 3457-3462</td></tr><tr><td>Year:</td><td>2010</td></tr></table>	https://doi.org/10.1016/j.biortech.2009.12.117	0.2145	0.9476	6	318	20	32	1.1874	2010	32	1.1874
531	he (2010b)	<table><tr><td>Authors:</td><td>he, sm; kunin, v; haynes, m; martin, hg; ivanova, n; rohwer, f; hugenholtz, p; mcmahon, kd</td></tr><tr><td>Title:</td><td>metatranscriptomic array analysis of 'candidatus accumulibacter phosphatis'-enriched enhanced biological phosphorus removal sludge</td></tr><tr><td>Source:</td><td>environmental microbiology, 12(5), 1205-1217</td></tr><tr><td>Year:</td><td>2010…	https://doi.org/10.1111/j.1462-2920.2010.02163.x	0.9507	-0.4266	3	928	30	35	1.2987	2010	35	1.2987
532	denef (2010)	<table><tr><td>Authors:</td><td>denef, vj; mueller, rs; banfield, jf</td></tr><tr><td>Title:</td><td>amd biofilms: using model communities to study microbial evolution and ecological complexity in nature</td></tr><tr><td>Source:</td><td>isme journal, 4(5), 599-610</td></tr><tr><td>Year:</td><td>2010</td></tr></table>	https://doi.org/10.1038/ismej.2009.158	2.1506	-0.5959	3	166	55	97	3.5994	2010	97	3.5994
533	hirota (2010)	<table><tr><td>Authors:</td><td>hirota, r; kuroda, a; kato, j; ohtake, h</td></tr><tr><td>Title:</td><td>bacterial phosphate metabolism and its application to phosphorus recovery and industrial bioprocesses</td></tr><tr><td>Source:</td><td>journal of bioscience and bioengineering, 109(5), 423-432</td></tr><tr><td>Year:</td><td>2010</td></tr></table>	https://doi.org/10.1016/j.jbiosc.2009.10.018	-0.0871	-0.3486	7	786	50	41	1.5214	2010	41	1.5214
534	hall (2010)	<table><tr><td>Authors:</td><td>hall, er; monti, a; mohn, ww</td></tr><tr><td>Title:</td><td>a comparison of bacterial populations in enhanced biological phosphorus removal processes using membrane filtration or gravity sedimentation for solids-liquid separation</td></tr><tr><td>Source:</td><td>water research, 44(9), 2703-2714</td></tr><tr><td>Year:</td><td>2010</td></tr></table>	https://doi.org/10.1016/j.watres.2010.01.024	0.6813	0.0979	5	334	27	14	0.5195	2010	14	0.5195
535	zhang (2010c)	<table><tr><td>Authors:</td><td>zhang, t; zhang, dj; li, zl; cai, q</td></tr><tr><td>Title:</td><td>evaluating the structural identifiability of the parameters of the ebpr sub-model in asm2d by the differential algebra method</td></tr><tr><td>Source:</td><td>water research, 44(9), 2815-2822</td></tr><tr><td>Year:</td><td>2010</td></tr></table>	https://doi.org/10.1016/j.watres.2010.02.027	-0.5961	0.2644	5	218	11	4	0.1484	2010	4	0.1484
536	ye (2010)	<table><tr><td>Authors:</td><td>ye, l; pijuan, m; yuan, zg</td></tr><tr><td>Title:</td><td>the effect of free nitrous acid on the anabolic and catabolic processes of glycogen accumulating organisms</td></tr><tr><td>Source:</td><td>water research, 44(9), 2901-2909</td></tr><tr><td>Year:</td><td>2010</td></tr></table>	https://doi.org/10.1016/j.watres.2010.02.010	0.4986	0.1592	2	880	41	33	1.2245	2010	33	1.2245
537	ersu (2010)	<table><tr><td>Authors:</td><td>ersu, cb; ong, sk; arslankaya, e; lee, yw</td></tr><tr><td>Title:</td><td>impact of solids residence time on biological nutrient removal performance of membrane bioreactor</td></tr><tr><td>Source:</td><td>water research, 44(10), 3192-3202</td></tr><tr><td>Year:</td><td>2010</td></tr></table>	https://doi.org/10.1016/j.watres.2010.02.036	-0.1059	0.4194	5	81	13	25	0.9277	2010	25	0.9277
538	wu (2010b)	<table><tr><td>Authors:</td><td>wu, gx; rodgers, m</td></tr><tr><td>Title:</td><td>dynamics and function of intracellular carbohydrate in activated sludge performing enhanced biological phosphorus removal</td></tr><tr><td>Source:</td><td>biochemical engineering journal, 49(2), 271-276</td></tr><tr><td>Year:</td><td>2010</td></tr></table>	https://doi.org/10.1016/j.bej.2010.01.005	0.3696	-0.0712	4	903	26	5	0.1855	2010	5	0.1855
539	wang (2010b)	<table><tr><td>Authors:</td><td>wang, xx; qiu, zf; lu, sg; ying, wc</td></tr><tr><td>Title:</td><td>characteristics of organic, nitrogen and phosphorus species released from ultrasonic treatment of waste activated sludge</td></tr><tr><td>Source:</td><td>journal of hazardous materials, 176(1-3), 35-40</td></tr><tr><td>Year:</td><td>2010</td></tr></table>	https://doi.org/10.1016/j.jhazmat.2009.10.115	-0.1036	0.8911	6	100	17	24	0.8906	2010	24	0.8906
540	marti (2010)	<table><tr><td>Authors:</td><td>marti, n; pastor, l; bouzas, a; ferrer, j; seco, a</td></tr><tr><td>Title:</td><td>phosphorus recovery by struvite crystallization in wwtps: influence of the sludge treatment line operation</td></tr><tr><td>Source:</td><td>water research, 44(7), 2371-2379</td></tr><tr><td>Year:</td><td>2010</td></tr></table>	https://doi.org/10.1016/j.watres.2009.12.043	-0.304	0.7204	7	115	18	53	1.9667	2010	53	1.9667
541	parks (2010)	<table><tr><td>Authors:</td><td>parks, dh; beiko, rg</td></tr><tr><td>Title:</td><td>identifying biologically relevant differences between metagenomic communities</td></tr><tr><td>Source:</td><td>bioinformatics, 26(6), 715-721</td></tr><tr><td>Year:</td><td>2010</td></tr></table>	https://doi.org/10.1093/bioinformatics/btq041	1.8604	-0.4516	3	66	18	341	12.6535	2010	341	12.6535
542	yu (2010)	<table><tr><td>Authors:</td><td>yu, gh; he, pj; shao, lm</td></tr><tr><td>Title:</td><td>reconsideration of anaerobic fermentation from excess sludge at ph 10.0 as an eco-friendly process</td></tr><tr><td>Source:</td><td>journal of hazardous materials, 175(1-3), 510-517</td></tr><tr><td>Year:</td><td>2010</td></tr></table>	https://doi.org/10.1016/j.jhazmat.2009.10.035	0.2081	0.429	6	414	22	8	0.2969	2010	8	0.2969
543	yang (2010)	<table><tr><td>Authors:</td><td>yang, s; yang, fl; fu, zm; wang, t; lei, rb</td></tr><tr><td>Title:</td><td>simultaneous nitrogen and phosphorus removal by a novel sequencing batch moving bed membrane bioreactor for wastewater treatment</td></tr><tr><td>Source:</td><td>journal of hazardous materials, 175(1-3), 551-557</td></tr><tr><td>Year:</td><td>2010</td></tr></table>	https://doi.org/10.1016/j.jhazmat.2009.10.040	0.2837	0.3827	2	715	32	63	2.3377	2010	63	2.3377
544	soares (2010)	<table><tr><td>Authors:</td><td>soares, a; kampas, p; maillard, s; wood, e; brigg, j; tillotson, m; parsons, sa; cartmell, e</td></tr><tr><td>Title:</td><td>comparison between disintegrated and fermented sewage sludge for production of a carbon source suitable for biological nutrient removal</td></tr><tr><td>Source:</td><td>journal of hazardous materials, 175(1-3), 733-739</td></tr><tr><td>Year:<…	https://doi.org/10.1016/j.jhazmat.2009.10.070	-0.0014	0.656	6	767	28	37	1.373	2010	37	1.373
545	liang (2010)	<table><tr><td>Authors:</td><td>liang, cm; hung, ch; hsu, sc; yeh, ic</td></tr><tr><td>Title:</td><td>purple nonsulfur bacteria diversity in activated sludge and its potential phosphorus-accumulating ability under different cultivation conditions</td></tr><tr><td>Source:</td><td>applied microbiology and biotechnology, 86(2), 709-719</td></tr><tr><td>Year:</td><td>2010</td></tr></table>	https://doi.org/10.1007/s00253-009-2348-2	0.3989	-0.6231	7	790	32	8	0.2969	2010	8	0.2969
546	guo (2010)	<table><tr><td>Authors:</td><td>guo, ws; ngo, hh; dharmawan, f; palmer, cg</td></tr><tr><td>Title:</td><td>roles of polyurethane foam in aerobic moving and fixed bed bioreactors</td></tr><tr><td>Source:</td><td>bioresource technology, 101(5), 1435-1439</td></tr><tr><td>Year:</td><td>2010</td></tr></table>	https://doi.org/10.1016/j.biortech.2009.05.062	0.1483	0.7421	2	153	17	55	2.0409	2010	55	2.0409
547	akpor (2010)	<table><tr><td>Authors:</td><td>akpor, ob; momba, mnb</td></tr><tr><td>Title:</td><td>relationship of protozoan biomass to phosphate and nitrate removal from activated sludge mixed liquor</td></tr><tr><td>Source:</td><td>biotechnology journal, 5(3), 304-313</td></tr><tr><td>Year:</td><td>2010</td></tr></table>	https://doi.org/10.1002/biot.200900135	-0.2827	-0.3606	1	462	19	4	0.1484	2010	4	0.1484
548	horgan (2010)	<table><tr><td>Authors:</td><td>horgan, cj; coats, er; loge, fj</td></tr><tr><td>Title:</td><td>assessing the effects of solids residence time and volatile fatty acid augmentation on biological phosphorus removal using real wastewater</td></tr><tr><td>Source:</td><td>water environment research, 82(3), 216-226</td></tr><tr><td>Year:</td><td>2010</td></tr></table>	https://doi.org/10.2175/106143009x12487095236559	0.1129	0.1201	7	964	26	8	0.2969	2010	8	0.2969
549	kim (2010b)	<table><tr><td>Authors:</td><td>kim, m; nakhla, g</td></tr><tr><td>Title:</td><td>effect of membranes on refractory dissolved organic nitrogen</td></tr><tr><td>Source:</td><td>water environment research, 82(3), 281-288</td></tr><tr><td>Year:</td><td>2010</td></tr></table>	https://doi.org/10.2175/106143009x12487095236757	0.1671	0.6709	5	140	16	3	0.1113	2010	3	0.1113
550	kim (2010c)	<table><tr><td>Authors:</td><td>kim, hs; gellner, jw; boltz, jp; freudenberg, rg; gunsch, ck; schuler, aj</td></tr><tr><td>Title:</td><td>effects of integrated fixed film activated sludge media on activated sludge settling in biological nutrient removal systems</td></tr><tr><td>Source:</td><td>water research, 44(5), 1553-1561</td></tr><tr><td>Year:</td><td>2010</td></tr></table>	https://doi.org/10.1016/j.watres.2009.11.001	0.2555	0.037	9	220	22	42	1.5585	2010	42	1.5585
551	foley (2010)	<table><tr><td>Authors:</td><td>foley, j; de haas, d; hartley, k; lant, p</td></tr><tr><td>Title:</td><td>comprehensive life cycle inventories of alternative wastewater treatment systems</td></tr><tr><td>Source:</td><td>water research, 44(5), 1654-1666</td></tr><tr><td>Year:</td><td>2010</td></tr></table>	https://doi.org/10.1016/j.watres.2009.11.031	-0.1454	0.8024	7	100	12	127	4.7126	2010	127	4.7126
552	johnson (2010)	<table><tr><td>Authors:</td><td>johnson, k; van geest, j; kleerebezem, r; van loosdrecht, mcm</td></tr><tr><td>Title:</td><td>short- and long-term temperature effects on aerobic polyhydroxybutyrate producing mixed cultures</td></tr><tr><td>Source:</td><td>water research, 44(6), 1689-1700</td></tr><tr><td>Year:</td><td>2010</td></tr></table>	https://doi.org/10.1016/j.watres.2009.11.022	0.4826	-0.0285	4	268	17	19	0.705	2010	19	0.705
553	kim (2010d)	<table><tr><td>Authors:</td><td>kim, m; nakhla, g</td></tr><tr><td>Title:</td><td>membrane fouling propensity of denitrifying organisms</td></tr><tr><td>Source:</td><td>journal of membrane science, 348(1-2), 197-203</td></tr><tr><td>Year:</td><td>2010</td></tr></table>	https://doi.org/10.1016/j.memsci.2009.11.001	0.2009	0.4729	5	461	19	3	0.1113	2010	3	0.1113
554	liu (2010)	<table><tr><td>Authors:</td><td>liu, yc; shi, hc; xia, l; shi, hm; shen, tg; wang, zq; wang, g; wang, yz</td></tr><tr><td>Title:</td><td>study of operational conditions of simultaneous nitrification and denitrification in a carrousel oxidation ditch for domestic wastewater treatment</td></tr><tr><td>Source:</td><td>bioresource technology, 101(3), 901-906</td></tr><tr><td>Year:</td><td>2010</td></…	https://doi.org/10.1016/j.biortech.2009.09.015	-0.0675	0.2249	2	236	19	51	1.8925	2010	51	1.8925
555	rodgers (2010)	<table><tr><td>Authors:</td><td>rodgers, m; wu, gx</td></tr><tr><td>Title:</td><td>production of polyhydroxybutyrate by activated sludge performing enhanced biological phosphorus removal</td></tr><tr><td>Source:</td><td>bioresource technology, 101(3), 1049-1053</td></tr><tr><td>Year:</td><td>2010</td></tr></table>	https://doi.org/10.1016/j.biortech.2009.08.107	0.3671	-0.0764	4	694	29	40	1.4843	2010	40	1.4843
556	schneider (2010)	<table><tr><td>Authors:</td><td>schneider, t; riedel, k</td></tr><tr><td>Title:</td><td>environmental proteomics: analysis of structure and function of microbial communities</td></tr><tr><td>Source:</td><td>proteomics, 10(4), 785-798</td></tr><tr><td>Year:</td><td>2010</td></tr></table>	https://doi.org/10.1002/pmic.200900450	2.1972	-0.5848	3	224	45	74	2.7459	2010	74	2.7459
557	wu (2010c)	<table><tr><td>Authors:</td><td>wu, cy; peng, yz; wang, sy; ma, y</td></tr><tr><td>Title:</td><td>enhanced biological phosphorus removal by granular sludge: from macro- to micro-scale</td></tr><tr><td>Source:</td><td>water research, 44(3), 807-814</td></tr><tr><td>Year:</td><td>2010</td></tr></table>	https://doi.org/10.1016/j.watres.2009.10.028	0.8314	0.4068	8	675	44	45	1.6698	2010	45	1.6698
558	monclus (2010b)	<table><tr><td>Authors:</td><td>monclus, h; sipma, j; ferrero, g; comas, j; rodriguez-roda, i</td></tr><tr><td>Title:</td><td>optimization of biological nutrient removal in a pilot plant uct-mbr treating municipal wastewater during start-up</td></tr><tr><td>Source:</td><td>desalination, 250(2), 592-597</td></tr><tr><td>Year:</td><td>2010</td></tr></table>	https://doi.org/10.1016/j.desal.2009.09.030	0.28	0.467	5	540	13	29	1.0761	2010	29	1.0761
559	bracklow (2010)	<table><tr><td>Authors:</td><td>bracklow, u; drews, a; gnirss, r; klamm, s; lesjean, b; stuber, j; barjenbruch, m; kraume, m</td></tr><tr><td>Title:</td><td>influence of sludge loadings and types of substrates on nutrients removal in mbrs</td></tr><tr><td>Source:</td><td>desalination, 250(2), 734-739</td></tr><tr><td>Year:</td><td>2010</td></tr></table>	https://doi.org/10.1016/j.desal.2008.11.032	0.1125	0.487	5	116	7	7	0.2597	2010	7	0.2597
560	villez (2010)	<table><tr><td>Authors:</td><td>villez, k; rosen, c; d'hooge, e; vanrolleghem, pa</td></tr><tr><td>Title:</td><td>online phase length optimization for a sequencing batch reactor by means of the hotelling's t-2 statistic</td></tr><tr><td>Source:</td><td>industrial & engineering chemistry research, 49(1), 180-188</td></tr><tr><td>Year:</td><td>2010</td></tr></table>	https://doi.org/10.1021/ie801907n	-0.5674	0.41	2	85	30	6	0.2226	2010	6	0.2226
562	wu (2010d)	<table><tr><td>Authors:</td><td>wu, hy; gao, jy; yang, dh; zhou, q; cai, bj</td></tr><tr><td>Title:</td><td>improved nitrogen removal effect in continuous flow a(2)/o process using typical extra carbon source</td></tr><tr><td>Source:</td><td>2nd international symposium on aqua science, water resource and low carbon energy, 1251, 57</td></tr><tr><td>Year:</td><td>2010</td></tr></table>	https://doi.org/10.1063/1.3456278	0.0144	0.3702	2	130	9	1	0.0371	2010	1	0.0371
564	kong (2010)	<table><tr><td>Authors:</td><td>kong, qx; li, l; martinez, b; chen, p; ruan, r</td></tr><tr><td>Title:</td><td>culture of microalgae chlamydomonas reinhardtii in wastewater for biomass feedstock production</td></tr><tr><td>Source:</td><td>applied biochemistry and biotechnology, 160(1), 9-18</td></tr><tr><td>Year:</td><td>2010</td></tr></table>	https://doi.org/10.1007/s12010-009-8670-4	0.1139	0.7454	7	80	8	118	4.3786	2010	118	4.3786
565	wang (2010c)	<table><tr><td>Authors:</td><td>wang, yy; jiang, f; zhang, zx; xing, my; lu, zb; wu, m; yang, j; peng, yz</td></tr><tr><td>Title:</td><td>the long-term effect of carbon source on the competition between polyphosphorus accumulating organisms and glycogen accumulating organism in a continuous plug-flow anaerobic/aerobic (a/o) process</td></tr><tr><td>Source:</td><td>bioresource technology, 101(1), …	https://doi.org/10.1016/j.biortech.2009.07.085	0.3527	0.0115	4	981	26	24	0.8906	2010	24	0.8906
566	yuan (2010d)	<table><tr><td>Authors:</td><td>yuan, q; oleszkiewicz, ja</td></tr><tr><td>Title:</td><td>biomass fermentation to augment biological phosphorus removal</td></tr><tr><td>Source:</td><td>chemosphere, 78(1), 29-34</td></tr><tr><td>Year:</td><td>2010</td></tr></table>	https://doi.org/10.1016/j.chemosphere.2009.09.057	-0.0763	0.7826	6	203	11	6	0.2226	2010	6	0.2226
569	coma (2010b)	<table><tr><td>Authors:</td><td>coma, m; puig, s; monclus, h; balaguer, md; colprim, j</td></tr><tr><td>Title:</td><td>effect of cycle changes on simultaneous biological nutrient removal in a sequencing batch reactor (sbr)</td></tr><tr><td>Source:</td><td>environmental technology, 31(3), 285-294</td></tr><tr><td>Year:</td><td>2010</td></tr></table>	https://doi.org/10.1080/09593330903464043	0.3406	0.2871	2	546	16	8	0.2969	2010	8	0.2969
570	tuncal (2010b)	<table><tr><td>Authors:</td><td>tuncal, t</td></tr><tr><td>Title:</td><td>model-based evaluation of microbial mass fractions: effect of absolute anaerobic reaction time on microbial mass fractions</td></tr><tr><td>Source:</td><td>environmental technology, 31(5), 545-553</td></tr><tr><td>Year:</td><td>2010</td></tr></table>	https://doi.org/10.1080/09593330903555899	0.0497	0.0629	2	759	31	1	0.0371	2010	1	0.0371
571	lo (2010)	<table><tr><td>Authors:</td><td>lo, kv; chan, wi; lo, iw; koch, f; liao, ph</td></tr><tr><td>Title:</td><td>extraction of nutrients from foam in a membrane activated sludge system</td></tr><tr><td>Source:</td><td>environmental technology, 31(11), 1281-1288</td></tr><tr><td>Year:</td><td>2010</td></tr></table>	https://doi.org/10.1080/09593331003710228	-0.0615	0.7103	7	170	13	2	0.0742	2010	2	0.0742
573	gotoh (2010)	<table><tr><td>Authors:</td><td>gotoh, t; tanaka, k; arase, t; sakohara, s</td></tr><tr><td>Title:</td><td>a novel thermosensitive gel adsorbent for phosphate ions</td></tr><tr><td>Source:</td><td>new frontiers in macromolecular science, 295, 81-87</td></tr><tr><td>Year:</td><td>2010</td></tr></table>	https://doi.org/10.1002/masy.200900064	-0.0506	0.6557	2	55	4	1	0.0371	2010	1	0.0371
574	zborowska (2010)	<table><tr><td>Authors:</td><td>zborowska, e; muszynski, a; lebkowska, m; podedworna, j; zubrowska-sudol, m</td></tr><tr><td>Title:</td><td>qualitative determination of polyphosphate accumulating bacteria in activated sludge</td></tr><tr><td>Source:</td><td>ochrona srodowiska, 32(2), 9-14</td></tr><tr><td>Year:</td><td>2010</td></tr></table>		0.0102	-0.6683	3	913	24	2	0.0742	2010	2	0.0742
576	kim (2010e)	<table><tr><td>Authors:</td><td>kim, m; nakhla, g</td></tr><tr><td>Title:</td><td>comparative performance of a(2)/o and a novel membrane-bioreactor-based process for biological nitrogen and phosphorus removal</td></tr><tr><td>Source:</td><td>water environment research, 82(1), 69-76</td></tr><tr><td>Year:</td><td>2010</td></tr></table>	https://doi.org/10.2175/106143009x447966	-0.1298	0.384	5	634	20	3	0.1113	2010	3	0.1113
577	lay (2010)	<table><tr><td>Authors:</td><td>lay, wcl; liu, y; fane, ag</td></tr><tr><td>Title:</td><td>impacts of salinity on the performance of high retention membrane bioreactors for water reclamation: a review</td></tr><tr><td>Source:</td><td>water research, 44(1), 21-40</td></tr><tr><td>Year:</td><td>2010</td></tr></table>	https://doi.org/10.1016/j.watres.2009.09.026	0.3739	0.6142	8	539	38	99	3.6736	2010	99	3.6736
578	fukushima (2010)	<table><tr><td>Authors:</td><td>fukushima, t; onuki, m; satoh, h; mino, t</td></tr><tr><td>Title:</td><td>effect of ph reduction on polyphosphate- and glycogen-accumulating organisms in enhanced biological phosphorus removal processes</td></tr><tr><td>Source:</td><td>water science and technology, 62(6), 1432-1439</td></tr><tr><td>Year:</td><td>2010</td></tr></table>	https://doi.org/10.2166/wst.2010.361	0.8871	-0.3223	3	822	21	4	0.1484	2010	4	0.1484
580	wu (2010e)	<table><tr><td>Authors:</td><td>wu, gx; rodgers, m</td></tr><tr><td>Title:</td><td>inhibitory effect of copper on enhanced biological phosphorus removal</td></tr><tr><td>Source:</td><td>water science and technology, 62(7), 1464-1470</td></tr><tr><td>Year:</td><td>2010</td></tr></table>	https://doi.org/10.2166/wst.2010.431	0.4963	0.3289	4	627	9	10	0.3711	2010	10	0.3711
581	corominas (2010)	<table><tr><td>Authors:</td><td>corominas, l; rieger, l; takacs, i; ekama, g; hauduc, h; vanrolleghem, pa; oehmen, a; gernaey, kv; van loosdrecht, mcm; comeau, y</td></tr><tr><td>Title:</td><td>new framework for standardized notation in wastewater treatment modelling</td></tr><tr><td>Source:</td><td>water science and technology, 61(4), 841-857</td></tr><tr><td>Year:</td><td>2010</td></tr></table>	https://doi.org/10.2166/wst.2010.912	-0.2297	0.2436	5	401	26	45	1.6698	2010	45	1.6698
582	zhou (2010)	<table><tr><td>Authors:</td><td>zhou, y; pijuan, m; oehmen, a; yuan, zg</td></tr><tr><td>Title:</td><td>the source of reducing power in the anaerobic metabolism of polyphosphate accumulating organisms (paos) - a mini-review</td></tr><tr><td>Source:</td><td>water science and technology, 61(7), 1653-1662</td></tr><tr><td>Year:</td><td>2010</td></tr></table>	https://doi.org/10.2166/wst.2010.983	0.4679	-0.3797	4	985	35	19	0.705	2010	19	0.705
583	houweling (2010)	<table><tr><td>Authors:</td><td>houweling, d; comeau, y; takacs, i; dold, p</td></tr><tr><td>Title:</td><td>uncertainty and variability in enhanced biological phosphorus removal (ebpr) stoichiometry: consequences for process modelling and optimization</td></tr><tr><td>Source:</td><td>water science and technology, 61(7), 1793-1800</td></tr><tr><td>Year:</td><td>2010</td></tr></table>	https://doi.org/10.2166/wst.2010.975	0.1494	-0.1586	4	794	13	2	0.0742	2010	2	0.0742
584	yuan (2010e)	<table><tr><td>Authors:</td><td>yuan, q; sparling, r; lagasse, p; lee, ym; taniguchi, d; oleszkiewicz, ja</td></tr><tr><td>Title:</td><td>enhancing biological phosphorus removal with glycerol</td></tr><tr><td>Source:</td><td>water science and technology, 61(7), 1837-1843</td></tr><tr><td>Year:</td><td>2010</td></tr></table>	https://doi.org/10.2166/wst.2010.974	-0.0556	0.5376	6	179	8	9	0.334	2010	9	0.334
585	oehmen (2010c)	<table><tr><td>Authors:</td><td>oehmen, a; carvalho, g; freitas, f; reis, mam</td></tr><tr><td>Title:</td><td>assessing the abundance and activity of denitrifying polyphosphate accumulating organisms through molecular and chemical techniques</td></tr><tr><td>Source:</td><td>water science and technology, 61(8), 2061-2068</td></tr><tr><td>Year:</td><td>2010</td></tr></table>	https://doi.org/10.2166/wst.2010.976	0.5252	-0.0371	2	824	20	26	0.9648	2010	26	0.9648
586	pijuan (2010b)	<table><tr><td>Authors:</td><td>pijuan, m; yuan, zg</td></tr><tr><td>Title:</td><td>development and optimization of a sequencing batch reactor for nitrogen and phosphorus removal from abattoir wastewater to meet irrigation standards</td></tr><tr><td>Source:</td><td>water science and technology, 61(8), 2105-2112</td></tr><tr><td>Year:</td><td>2010</td></tr></table>	https://doi.org/10.2166/wst.2010.973	0.2202	0.2907	5	694	18	9	0.334	2010	9	0.334
587	wu (2010f)	<table><tr><td>Authors:</td><td>wu, gx; rodgers, m</td></tr><tr><td>Title:</td><td>nutrient removal, microbial community and sludge settlement in anaerobic/aerobic sequencing batch reactors without enhanced biological phosphorus removal</td></tr><tr><td>Source:</td><td>water science and technology, 61(10), 2433-2441</td></tr><tr><td>Year:</td><td>2010</td></tr></table>	https://doi.org/10.2166/wst.2010.079	0.5435	-0.0718	9	613	24	1	0.0371	2010	1	0.0371
588	wu (2009a)	<table><tr><td>Authors:</td><td>wu, hy; yang, dh; zhou, q; song, zb</td></tr><tr><td>Title:</td><td>the effect of ph on anaerobic fermentation of primary sludge at room temperature</td></tr><tr><td>Source:</td><td>journal of hazardous materials, 172(1), 196-201</td></tr><tr><td>Year:</td><td>2009</td></tr></table>	https://doi.org/10.1016/j.jhazmat.2009.06.146	-0.0349	0.7475	6	276	29	30	1.3523	2009	30	1.3523
589	orhon (2009)	<table><tr><td>Authors:</td><td>orhon, d; cokgor, eu; insel, g; karahan, o; katipoglu, t</td></tr><tr><td>Title:</td><td>validity of monod kinetics at different sludge ages - peptone biodegradation under aerobic conditions</td></tr><tr><td>Source:</td><td>bioresource technology, 100(23), 5678-5686</td></tr><tr><td>Year:</td><td>2009</td></tr></table>	https://doi.org/10.1016/j.biortech.2009.06.046	-0.3141	0.1461	5	473	29	45	2.0285	2009	45	2.0285
590	suneeth (2009)	<table><tr><td>Authors:</td><td>suneeth, s; joseph, k</td></tr><tr><td>Title:</td><td>membrane bioreactor technology for treatment of nitrogen rich wastewaters - a critical review</td></tr><tr><td>Source:</td><td>desalination and water treatment, 12(1-3), 133-142</td></tr><tr><td>Year:</td><td>2009</td></tr></table>	https://doi.org/10.5004/dwt.2009.1069	0.0688	0.7333	5	82	26	2	0.0902	2009	2	0.0902
591	wexler (2009)	<table><tr><td>Authors:</td><td>wexler, m; richardson, dj; bond, pl</td></tr><tr><td>Title:</td><td>radiolabelled proteomics to determine differential functioning of accumulibacter during the anaerobic and aerobic phases of a bioreactor operating for enhanced biological phosphorus removal</td></tr><tr><td>Source:</td><td>environmental microbiology, 11(12), 3029-3044</td></tr><tr><td>Year:</td><td…	https://doi.org/10.1111/j.1462-2920.2009.02007.x	1.199	-0.3568	3	856	29	41	1.8481	2009	41	1.8481
592	mcilroy (2009)	<table><tr><td>Authors:</td><td>mcilroy, s; seviour, rj</td></tr><tr><td>Title:</td><td>elucidating further phylogenetic diversity among the defluviicoccus-related glycogen-accumulating organisms in activated sludge</td></tr><tr><td>Source:</td><td>environmental microbiology reports, 1(6), 563-568</td></tr><tr><td>Year:</td><td>2009</td></tr></table>	https://doi.org/10.1111/j.1758-2229.2009.00082.x	1.1817	-0.3491	3	738	27	21	0.9466	2009	21	0.9466
593	flowers (2009)	<table><tr><td>Authors:</td><td>flowers, jj; he, sm; yilmaz, s; noguera, dr; mcmahon, kd</td></tr><tr><td>Title:</td><td>denitrification capabilities of two biological phosphorus removal sludges dominated by different 'candidatus accumulibacter' clades</td></tr><tr><td>Source:</td><td>environmental microbiology reports, 1(6), 583-588</td></tr><tr><td>Year:</td><td>2009</td></tr></table>	https://doi.org/10.1111/j.1758-2229.2009.00090.x	0.9038	-0.2345	3	703	23	94	4.2372	2009	94	4.2372
595	hooshyari (2009)	<table><tr><td>Authors:</td><td>hooshyari, b; azimi, a; mehrdadi, n</td></tr><tr><td>Title:</td><td>kinetic analysis of enhanced biological phosphorus removal in a hybrid integrated fixed film activated sludge process</td></tr><tr><td>Source:</td><td>international journal of environmental science and technology, 6(1), 149-158</td></tr><tr><td>Year:</td><td>2009</td></tr></table>		-0.5749	0.1934	2	189	14	11	0.4958	2009	11	0.4958
596	hesselsoe (2009)	<table><tr><td>Authors:</td><td>hesselsoe, m; fureder, s; schloter, m; bodrossy, l; iversen, n; roslev, p; nielsen, ph; wagner, m; loy, a</td></tr><tr><td>Title:</td><td>isotope array analysis of rhodocyclales uncovers functional redundancy and versatility in an activated sludge</td></tr><tr><td>Source:</td><td>isme journal, 3(12), 1349-1364</td></tr><tr><td>Year:</td><td>2009</td></tr></table>	https://doi.org/10.1038/ismej.2009.78	1.3824	-0.4911	3	494	47	44	1.9834	2009	44	1.9834
597	wang (2009a)	<table><tr><td>Authors:</td><td>wang, db; li, xm; yang, q; zheng, w; jianbing, cb; zeng, gm; yue, x; shen, tt; zeng, tj; ding, y</td></tr><tr><td>Title:</td><td>effect and mechanism of carbon sources on phosphorus uptake by microorganisms in sequencing batch reactors with the single-stage oxic process</td></tr><tr><td>Source:</td><td>science in china series b-chemistry, 52(12), 2358-2365</td></tr…	https://doi.org/10.1007/s11426-009-0152-6	0.3399	0.0893	4	828	18	2	0.0902	2009	2	0.0902
598	machado (2009)	<table><tr><td>Authors:</td><td>machado, vc; gabriel, d; lafuente, j; baeza, ja</td></tr><tr><td>Title:</td><td>cost and effluent quality controllers design based on the relative gain array for a nutrient removal wwtp</td></tr><tr><td>Source:</td><td>water research, 43(20), 5129-5141</td></tr><tr><td>Year:</td><td>2009</td></tr></table>	https://doi.org/10.1016/j.watres.2009.08.011	-0.948	0.6588	5	208	19	36	1.6228	2009	36	1.6228
599	yuan (2009)	<table><tr><td>Authors:</td><td>yuan, q; sparling, r; oleszkiewicz, ja</td></tr><tr><td>Title:</td><td>waste activated sludge fermentation: effect of solids retention time and biomass concentration</td></tr><tr><td>Source:</td><td>water research, 43(20), 5180-5186</td></tr><tr><td>Year:</td><td>2009</td></tr></table>	https://doi.org/10.1016/j.watres.2009.08.019	-0.2281	0.6548	6	213	25	36	1.6228	2009	36	1.6228
600	pai (2009)	<table><tr><td>Authors:</td><td>pai, ty; chang, hy; wan, tj; chuang, sh; tsai, yp</td></tr><tr><td>Title:</td><td>using an extended activated sludge model to simulate nitrite and nitrate variations in tncu2 process</td></tr><tr><td>Source:</td><td>applied mathematical modelling, 33(11), 4259-4268</td></tr><tr><td>Year:</td><td>2009</td></tr></table>	https://doi.org/10.1016/j.apm.2009.03.006	-0.7989	0.4051	5	263	27	11	0.4958	2009	11	0.4958
601	bernet (2009)	<table><tr><td>Authors:</td><td>bernet, n; beline, f</td></tr><tr><td>Title:</td><td>challenges and innovations on biological treatment of livestock effluents</td></tr><tr><td>Source:</td><td>bioresource technology, 100(22), 5431-5436</td></tr><tr><td>Year:</td><td>2009</td></tr></table>	https://doi.org/10.1016/j.biortech.2009.02.003	-0.3644	0.3275	2	375	27	66	2.9751	2009	66	2.9751
602	bengtsson (2009)	<table><tr><td>Authors:</td><td>bengtsson, s</td></tr><tr><td>Title:</td><td>the utilization of glycogen accumulating organisms for mixed culture production of polyhydroxyalkanoates</td></tr><tr><td>Source:</td><td>biotechnology and bioengineering, 104(4), 698-708</td></tr><tr><td>Year:</td><td>2009</td></tr></table>	https://doi.org/10.1002/bit.22444	0.6884	-0.2197	4	896	52	27	1.2171	2009	27	1.2171
603	ahn (2009a)	<table><tr><td>Authors:</td><td>ahn, ch; park, jk; wang, jc</td></tr><tr><td>Title:</td><td>changes in polyhydroxy-alkanoates (phas) during enhanced biological phosphorus removal with dairy industrial wastewater</td></tr><tr><td>Source:</td><td>journal of environmental engineering-asce, 135(11), 1213-1220</td></tr><tr><td>Year:</td><td>2009</td></tr></table>	https://doi.org/10.1061/(asce)0733-9372(2009)135:11(1213)	-0.073	-0.2973	4	891	26	5	0.2254	2009	5	0.2254
604	zima (2009)	<table><tr><td>Authors:</td><td>zima, p; makinia, j; swinarski, m; czerwionka, k</td></tr><tr><td>Title:</td><td>combining computational fluid dynamics with a biokinetic model for predicting ammonia and phosphate behavior in aeration tanks</td></tr><tr><td>Source:</td><td>water environment research, 81(11), 2353-2362</td></tr><tr><td>Year:</td><td>2009</td></tr></table>	https://doi.org/10.2175/106143009x407294	-0.658	0.4441	5	96	13	9	0.4057	2009	9	0.4057
605	sun (2009a)	<table><tr><td>Authors:</td><td>sun, pd; wang, ry; fang, zg</td></tr><tr><td>Title:</td><td>fully coupled activated sludge model (fcasm): model development</td></tr><tr><td>Source:</td><td>bioresource technology, 100(20), 4632-4641</td></tr><tr><td>Year:</td><td>2009</td></tr></table>	https://doi.org/10.1016/j.biortech.2009.04.065	-0.1225	0.2778	5	556	26	7	0.3155	2009	7	0.3155
606	li (2009a)	<table><tr><td>Authors:</td><td>li, qq; yu, zn; shao, xh; he, j; li, l</td></tr><tr><td>Title:</td><td>improved phosphate biosorption by bacterial surface display of phosphate-binding protein utilizing ice nucleation protein</td></tr><tr><td>Source:</td><td>fems microbiology letters, 299(1), 44-52</td></tr><tr><td>Year:</td><td>2009</td></tr></table>	https://doi.org/10.1111/j.1574-6968.2009.01724.x	0.2773	0.3932	7	399	11	21	0.9466	2009	21	0.9466
607	nittami (2009)	<table><tr><td>Authors:</td><td>nittami, t; mcilroy, s; seviour, em; schroeder, s; seviour, rj</td></tr><tr><td>Title:</td><td>candidatus monilibacter spp., common bulking filaments in activated sludge, are members of cluster iii defluviicoccus</td></tr><tr><td>Source:</td><td>systematic and applied microbiology, 32(7), 480-489</td></tr><tr><td>Year:</td><td>2009</td></tr></table>	https://doi.org/10.1016/j.syapm.2009.07.003	1.217	-0.5929	3	567	40	18	0.8114	2009	18	0.8114
608	wu (2009b)	<table><tr><td>Authors:</td><td>wu, gx; nielsen, m; sorensen, k; zhan, xm; rodgers, m</td></tr><tr><td>Title:</td><td>distributions and activities of ammonia oxidizing bacteria and polyphosphate accumulating organisms in a pumped-flow biofilm reactor</td></tr><tr><td>Source:</td><td>water research, 43(18), 4599-4609</td></tr><tr><td>Year:</td><td>2009</td></tr></table>	https://doi.org/10.1016/j.watres.2009.07.007	0.295	0.0767	2	479	20	12	0.5409	2009	12	0.5409
609	bao (2009)	<table><tr><td>Authors:</td><td>bao, rl; yu, sl; shi, wx; zhang, xd; wang, yl</td></tr><tr><td>Title:</td><td>aerobic granules formation and nutrients removal characteristics in sequencing batch airlift reactor (sbar) at low temperature</td></tr><tr><td>Source:</td><td>journal of hazardous materials, 168(2-3), 1334-1340</td></tr><tr><td>Year:</td><td>2009</td></tr></table>	https://doi.org/10.1016/j.jhazmat.2009.03.020	0.7083	0.4659	8	324	29	30	1.3523	2009	30	1.3523
610	cabije (2009)	<table><tr><td>Authors:</td><td>cabije, ah; agapay, rc; tampus, mv</td></tr><tr><td>Title:</td><td>carbon-nitrogen-phosphorus removal and biofilm growth characteristics in an integrated wastewater treatment system involving a rotating biological contactor</td></tr><tr><td>Source:</td><td>asia-pacific journal of chemical engineering, 4(5), 735-743</td></tr><tr><td>Year:</td><td>2009</td></tr></tab…	https://doi.org/10.1002/apj.329	-0.6608	0.1491	2	20	4	8	0.3606	2009	8	0.3606
611	wang (2009b)	<table><tr><td>Authors:</td><td>wang, yl; yu, sl; shi, wx; bao, rl; zhao, q; zuo, xt</td></tr><tr><td>Title:</td><td>comparative performance between intermittently cyclic activated sludge-membrane bioreactor and anoxic/aerobic-membrane bioreactor</td></tr><tr><td>Source:</td><td>bioresource technology, 100(17), 3877-3881</td></tr><tr><td>Year:</td><td>2009</td></tr></table>	https://doi.org/10.1016/j.biortech.2009.02.054	0.1316	0.491	5	147	12	14	0.6311	2009	14	0.6311
612	wang (2009c)	<table><tr><td>Authors:</td><td>wang, db; li, xm; yang, q; zheng, w; liu, zy; liu, yl; cao, jb; yue, x; shen, tt; zeng, gm; deng, jh</td></tr><tr><td>Title:</td><td>the probable metabolic relation between phosphate uptake and energy storages formations under single-stage oxic condition</td></tr><tr><td>Source:</td><td>bioresource technology, 100(17), 4005-4011</td></tr><tr><td>Year:</td><td>2009<…	https://doi.org/10.1016/j.biortech.2009.03.020	0.4514	0.1681	4	923	27	29	1.3072	2009	29	1.3072
613	xia (2009)	<table><tr><td>Authors:</td><td>xia, sb; jiang, lj; wang, hw; zhang, zj</td></tr><tr><td>Title:</td><td>enhanced biological phosphorus removal in a novel sequencing membrane bioreactor with gravitational filtration (gfs-mbr)</td></tr><tr><td>Source:</td><td>desalination and water treatment, 9(1-3), 259-262</td></tr><tr><td>Year:</td><td>2009</td></tr></table>		0.0868	0.6427	5	46	7	8	0.3606	2009	8	0.3606
614	burow (2009)	<table><tr><td>Authors:</td><td>burow, lc; mabbett, an; borras, l; blackall, ll</td></tr><tr><td>Title:</td><td>anaerobic central metabolic pathways active during polyhydroxyalkanoate production in uncultured cluster 1 defluviicoccus enriched inactivated sludge communities</td></tr><tr><td>Source:</td><td>fems microbiology letters, 298(1), 79-84</td></tr><tr><td>Year:</td><td>2009</td></tr></tabl…	https://doi.org/10.1111/j.1574-6968.2009.01695.x	0.9532	-0.4572	4	702	33	8	0.3606	2009	8	0.3606
615	tuncal (2009a)	<table><tr><td>Authors:</td><td>tuncal, t; pala, a; uslu, o</td></tr><tr><td>Title:</td><td>importance of particulate biodegradable organic compounds in performance of full-scale biological phosphorus removal system</td></tr><tr><td>Source:</td><td>water environment research, 81(9), 886-895</td></tr><tr><td>Year:</td><td>2009</td></tr></table>	https://doi.org/10.2175/106143009x407320	-0.0529	0.0929	9	302	18	6	0.2705	2009	6	0.2705
616	swinarski (2009)	<table><tr><td>Authors:</td><td>swinarski, m; makinia, j; czerwionka, k; chrzanowska, m; drewnowski, j</td></tr><tr><td>Title:</td><td>comparison of the effects of conventional and alternative external carbon sources on enhancing the denitrification process</td></tr><tr><td>Source:</td><td>water environment research, 81(9), 896-906</td></tr><tr><td>Year:</td><td>2009</td></tr></table>	https://doi.org/10.2175/106143009x407438	-0.3723	0.3256	5	198	28	11	0.4958	2009	11	0.4958
617	schmit (2009)	<table><tr><td>Authors:</td><td>schmit, cg; jahan, k; schmit, kh; debik, e; mahendraker, v</td></tr><tr><td>Title:</td><td>activated sludge and other aerobic suspended culture processes</td></tr><tr><td>Source:</td><td>water environment research, 81(10), 1127-1193</td></tr><tr><td>Year:</td><td>2009</td></tr></table>	https://doi.org/10.2175/106143009x12445568399497	0.8822	1.563	8	399	347	7	0.3155	2009	7	0.3155
620	kampschreur (2009)	<table><tr><td>Authors:</td><td>kampschreur, mj; temmink, h; kleerebezem, r; jetten, msm; van loosdrecht, mcm</td></tr><tr><td>Title:</td><td>nitrous oxide emission during wastewater treatment</td></tr><tr><td>Source:</td><td>water research, 43(17), 4093-4103</td></tr><tr><td>Year:</td><td>2009</td></tr></table>	https://doi.org/10.1016/j.watres.2009.03.001	0.6322	0.3956	6	356	50	443	19.969	2009	443	19.969
621	zhang (2009a)	<table><tr><td>Authors:</td><td>zhang, c; chen, yg</td></tr><tr><td>Title:</td><td>simultaneous nitrogen and phosphorus recovery from sludge-fermentation liquid mixture and application of the fermentation liquid to enhance municipal wastewater biological nutrient removal</td></tr><tr><td>Source:</td><td>environmental science & technology, 43(16), 6164-6170</td></tr><tr><td>Year:</td><td>2009</td>…	https://doi.org/10.1021/es9005948	0.1093	0.7852	6	322	22	52	2.344	2009	52	2.344
622	cho (2009)	<table><tr><td>Authors:</td><td>cho, j; song, kg; ahn, kh</td></tr><tr><td>Title:</td><td>contribution of microfiltration on phosphorus removal in the sequencing anoxic/anaerobic membrane bioreactor</td></tr><tr><td>Source:</td><td>bioprocess and biosystems engineering, 32(5), 593-602</td></tr><tr><td>Year:</td><td>2009</td></tr></table>	https://doi.org/10.1007/s00449-008-0281-x	-0.11	0.5195	5	289	27	3	0.1352	2009	3	0.1352
623	banu (2009)	<table><tr><td>Authors:</td><td>banu, jr; uan, dk; yeom, it</td></tr><tr><td>Title:</td><td>nutrient removal in an a2o-mbr reactor with sludge reduction</td></tr><tr><td>Source:</td><td>bioresource technology, 100(16), 3820-3824</td></tr><tr><td>Year:</td><td>2009</td></tr></table>	https://doi.org/10.1016/j.biortech.2008.12.054	-0.0028	0.7637	6	184	21	46	2.0735	2009	46	2.0735
624	kim (2009a)	<table><tr><td>Authors:</td><td>kim, m; nakhla, g</td></tr><tr><td>Title:</td><td>phosphorus fractionation in membrane-assisted biological nutrient removal processes</td></tr><tr><td>Source:</td><td>chemosphere, 76(9), 1283-1287</td></tr><tr><td>Year:</td><td>2009</td></tr></table>	https://doi.org/10.1016/j.chemosphere.2009.06.014	-0.0484	0.4706	5	496	15	5	0.2254	2009	5	0.2254
625	cui (2009a)	<table><tr><td>Authors:</td><td>cui, yw; peng, cy; peng, yz; ye, l</td></tr><tr><td>Title:</td><td>effects of salt on microbial populations and treatment performance in purifying saline sewage using the muct process</td></tr><tr><td>Source:</td><td>clean-soil air water, 37(8), 649-656</td></tr><tr><td>Year:</td><td>2009</td></tr></table>	https://doi.org/10.1002/clen.200900049	0.0307	0.2102	8	647	26	16	0.7212	2009	16	0.7212
626	schroeder (2009)	<table><tr><td>Authors:</td><td>schroeder, s; petrovski, s; campbell, b; mcilroy, s; seviour, r</td></tr><tr><td>Title:</td><td>phylogeny and in situ identification of a novel gammaproteobacterium in activated sludge</td></tr><tr><td>Source:</td><td>fems microbiology letters, 297(2), 157-163</td></tr><tr><td>Year:</td><td>2009</td></tr></table>	https://doi.org/10.1111/j.1574-6968.2009.01676.x	1.1562	-0.4311	3	586	24	10	0.4508	2009	10	0.4508
627	lee (2009a)	<table><tr><td>Authors:</td><td>lee, wh; lee, jh; bishop, pl; papautsky, i</td></tr><tr><td>Title:</td><td>biological application of micro-electro mechanical systems microelectrode array sensors for direct measurement of phosphate in the enhanced biological phosphorous removal process</td></tr><tr><td>Source:</td><td>water environment research, 81(8), 748-754</td></tr><tr><td>Year:</td><td>2009</…	https://doi.org/10.2175/106143008x370449	1.1223	-0.9041	12	302	21	12	0.5409	2009	12	0.5409
628	hao (2009)	<table><tr><td>Authors:</td><td>hao, xd; wang, ql; zhang, xp; cao, yl; loosdrecht, cmv</td></tr><tr><td>Title:</td><td>experimental evaluation of decrease in bacterial activity due to cell death and activity decay in activated sludge</td></tr><tr><td>Source:</td><td>water research, 43(14), 3604-3612</td></tr><tr><td>Year:</td><td>2009</td></tr></table>	https://doi.org/10.1016/j.watres.2009.05.019	0.1914	0	4	508	45	42	1.8932	2009	42	1.8932
629	pijuan (2009a)	<table><tr><td>Authors:</td><td>pijuan, m; werner, u; yuan, zg</td></tr><tr><td>Title:</td><td>effect of long term anaerobic and intermittent anaerobic/aerobic starvation on aerobic granules</td></tr><tr><td>Source:</td><td>water research, 43(14), 3622-3632</td></tr><tr><td>Year:</td><td>2009</td></tr></table>	https://doi.org/10.1016/j.watres.2009.05.007	0.8252	0.3119	8	745	32	23	1.0368	2009	23	1.0368
630	zhang (2009b)	<table><tr><td>Authors:</td><td>zhang, p; chen, yg; zhou, q</td></tr><tr><td>Title:</td><td>waste activated sludge hydrolysis and short-chain fatty acids accumulation under mesophilic and thermophilic conditions: effect of ph</td></tr><tr><td>Source:</td><td>water research, 43(15), 3735-3742</td></tr><tr><td>Year:</td><td>2009</td></tr></table>	https://doi.org/10.1016/j.watres.2009.05.036	-0.0434	0.8439	6	217	21	60	2.7046	2009	60	2.7046
631	hrenovic (2009)	<table><tr><td>Authors:</td><td>hrenovic, j; ivankovic, t; tibljas, d</td></tr><tr><td>Title:</td><td>the effect of mineral carrier composition on phosphate-accumulating bacteria immobilization</td></tr><tr><td>Source:</td><td>journal of hazardous materials, 166(2-3), 1377-1382</td></tr><tr><td>Year:</td><td>2009</td></tr></table>	https://doi.org/10.1016/j.jhazmat.2008.12.064	0.0399	-0.8379	10	359	17	19	0.8565	2009	19	0.8565
632	pisco (2009)	<table><tr><td>Authors:</td><td>pisco, ar; bengtsson, s; werker, a; reis, mam; lemos, pc</td></tr><tr><td>Title:</td><td>community structure evolution and enrichment of glycogen-accumulating organisms producing polyhydroxyalkanoates from fermented molasses</td></tr><tr><td>Source:</td><td>applied and environmental microbiology, 75(14), 4676-4686</td></tr><tr><td>Year:</td><td>2009</td></tr></tabl…	https://doi.org/10.1128/aem.02486-08	0.6492	-0.269	4	788	43	23	1.0368	2009	23	1.0368
633	majed (2009)	<table><tr><td>Authors:</td><td>majed, n; matthaus, c; diem, m; gu, az</td></tr><tr><td>Title:</td><td>evaluation of intracellular polyphosphate dynamics in enhanced biological phosphorus removal process using raman microscopy</td></tr><tr><td>Source:</td><td>environmental science & technology, 43(14), 5436-5442</td></tr><tr><td>Year:</td><td>2009</td></tr></table>	https://doi.org/10.1021/es900251n	0.3325	-0.3409	4	837	21	23	1.0368	2009	23	1.0368
634	goltsman (2009)	<table><tr><td>Authors:</td><td>goltsman, dsa; denef, vj; singer, sw; verberkmoes, nc; lefsrud, m; mueller, rs; dick, gj; sun, cl; wheeler, ke; zemla, a; baker, bj; hauser, l; land, m; shah, mb; thelen, mp; hettich, rl; banfield, jf</td></tr><tr><td>Title:</td><td>community genomic and proteomic analyses of chemoautotrophic iron-oxidizing "leptospirillum rubarum" (group ii) and "leptospirillum fe…	https://doi.org/10.1128/aem.02943-08	2.2051	-0.6239	3	175	29	105	4.7331	2009	105	4.7331
635	lo (2009)	<table><tr><td>Authors:</td><td>lo, cw; wu, hs; wei, yh</td></tr><tr><td>Title:</td><td>optimizing acidic methanolysis of poly(3-hydroxyalkanoates) in gas chromatography analysis</td></tr><tr><td>Source:</td><td>asia-pacific journal of chemical engineering, 4(4), 487-494</td></tr><tr><td>Year:</td><td>2009</td></tr></table>	https://doi.org/10.1002/apj.260	0.2351	-0.4436	4	429	21	7	0.3155	2009	7	0.3155
636	kim (2009b)	<table><tr><td>Authors:</td><td>kim, d; kim, ky; ryu, hd; min, kk; lee, si</td></tr><tr><td>Title:</td><td>long term operation of pilot-scale biological nutrient removal process in treating municipal wastewater</td></tr><tr><td>Source:</td><td>bioresource technology, 100(13), 3180-3184</td></tr><tr><td>Year:</td><td>2009</td></tr></table>	https://doi.org/10.1016/j.biortech.2009.01.062	0.0084	0.3672	2	374	18	27	1.2171	2009	27	1.2171
637	wang (2009d)	<table><tr><td>Authors:</td><td>wang, yy; peng, yz; stephenson, t</td></tr><tr><td>Title:</td><td>effect of influent nutrient ratios and hydraulic retention time (hrt) on simultaneous phosphorus and nitrogen removal in a two-sludge sequencing batch reactor process</td></tr><tr><td>Source:</td><td>bioresource technology, 100(14), 3506-3512</td></tr><tr><td>Year:</td><td>2009</td></tr></table>	https://doi.org/10.1016/j.biortech.2009.02.026	-0.1346	0.1038	2	890	25	66	2.9751	2009	66	2.9751
638	datta (2009)	<table><tr><td>Authors:</td><td>datta, t; liu, yj; goel, r</td></tr><tr><td>Title:</td><td>evaluation of simultaneous nutrient removal and sludge reduction using laboratory scale sequencing batch reactors</td></tr><tr><td>Source:</td><td>chemosphere, 76(5), 697-705</td></tr><tr><td>Year:</td><td>2009</td></tr></table>	https://doi.org/10.1016/j.chemosphere.2009.02.040	0.0422	0.3821	6	638	37	23	1.0368	2009	23	1.0368
639	kim (2009c)	<table><tr><td>Authors:</td><td>kim, kp; ahmed, z; ahn, kh; paeng, kj</td></tr><tr><td>Title:</td><td>biodegradation of two model estrogenic compounds in a pre-anoxic/anaerobic nutrient removing membrane bioreactor</td></tr><tr><td>Source:</td><td>desalination, 243(1-3), 265-272</td></tr><tr><td>Year:</td><td>2009</td></tr></table>	https://doi.org/10.1016/j.desal.2007.12.057	-0.288	0.8319	2	40	5	6	0.2705	2009	6	0.2705
640	chirila (2009)	<table><tr><td>Authors:</td><td>chirila, e; draghici, c; puhacel, a</td></tr><tr><td>Title:</td><td>performances of biochemical treatment stage from municipal wastewater treatment plant</td></tr><tr><td>Source:</td><td>environmental engineering and management journal, 8(4), 883-887</td></tr><tr><td>Year:</td><td>2009</td></tr></table>		0.2892	0.626	2	53	9	6	0.2705	2009	6	0.2705
641	forbes (2009)	<table><tr><td>Authors:</td><td>forbes, cm; o'leary, nd; dobson, ad; marchesi, jr</td></tr><tr><td>Title:</td><td>the contribution of 'omic'-based approaches to the study of enhanced biological phosphorus removal microbiology</td></tr><tr><td>Source:</td><td>fems microbiology ecology, 69(1), 1-15</td></tr><tr><td>Year:</td><td>2009</td></tr></table>	https://doi.org/10.1111/j.1574-6941.2009.00698.x	0.5399	-0.5605	3	1258	92	8	0.3606	2009	8	0.3606
642	kim (2009d)	<table><tr><td>Authors:</td><td>kim, m; rao, as; yoo, c</td></tr><tr><td>Title:</td><td>dual optimization strategy for n and p removal in a biological wastewater treatment plant</td></tr><tr><td>Source:</td><td>industrial & engineering chemistry research, 48(13), 6363-6371</td></tr><tr><td>Year:</td><td>2009</td></tr></table>	https://doi.org/10.1021/ie801689t	-0.9455	1.212	5	36	18	14	0.6311	2009	14	0.6311
643	ahn (2009b)	<table><tr><td>Authors:</td><td>ahn, j; mcilroy, s; schroeder, s; seviour, r</td></tr><tr><td>Title:</td><td>biomass granulation in an aerobic:anaerobic-enhanced biological phosphorus removal process in a sequencing batch reactor with varying ph</td></tr><tr><td>Source:</td><td>journal of industrial microbiology & biotechnology, 36(7), 885-893</td></tr><tr><td>Year:</td><td>2009</td></tr></table>	https://doi.org/10.1007/s10295-009-0566-3	0.7963	-0.0126	8	959	47	15	0.6762	2009	15	0.6762
644	guisasola (2009)	<table><tr><td>Authors:</td><td>guisasola, a; qurie, m; vargas, md; casas, c; baeza, ja</td></tr><tr><td>Title:</td><td>failure of an enriched nitrite-dpao population to use nitrate as an electron acceptor</td></tr><tr><td>Source:</td><td>process biochemistry, 44(7), 689-695</td></tr><tr><td>Year:</td><td>2009</td></tr></table>	https://doi.org/10.1016/j.procbio.2009.02.017	0.4698	0.1046	2	771	25	38	1.7129	2009	38	1.7129
645	tas (2009)	<table><tr><td>Authors:</td><td>tas, do; karahan, o; insel, g; ovez, s; orhon, d; spanjers, h</td></tr><tr><td>Title:</td><td>biodegradability and denitrification potential of settleable chemical oxygen demand in domestic wastewater</td></tr><tr><td>Source:</td><td>water environment research, 81(7), 715-727</td></tr><tr><td>Year:</td><td>2009</td></tr></table>	https://doi.org/10.2175/106143009x425942	-0.5753	0.2741	5	292	35	26	1.172	2009	26	1.172
646	feng (2009a)	<table><tr><td>Authors:</td><td>feng, ly; chen, yg; zheng, x</td></tr><tr><td>Title:</td><td>enhancement of waste activated sludge protein conversion and volatile fatty acids accumulation during waste activated sludge anaerobic fermentation by carbohydrate substrate addition: the effect of ph</td></tr><tr><td>Source:</td><td>environmental science & technology, 43(12), 4373-4380</td></tr><tr><td>Y…	https://doi.org/10.1021/es8037142	0.3032	0.5477	6	672	29	126	5.6797	2009	126	5.6797
647	lemaire (2009)	<table><tr><td>Authors:</td><td>lemaire, r; yuan, zg; bernet, n; marcos, m; yilmaz, g; keller, j</td></tr><tr><td>Title:</td><td>a sequencing batch reactor system for high-level biological nitrogen and phosphorus removal from abattoir wastewater</td></tr><tr><td>Source:</td><td>biodegradation, 20(3), 339-350</td></tr><tr><td>Year:</td><td>2009</td></tr></table>	https://doi.org/10.1007/s10532-008-9225-z	0.0802	0.1445	2	1097	47	25	1.1269	2009	25	1.1269
648	cui (2009b)	<table><tr><td>Authors:</td><td>cui, yw; wang, sy; li, j</td></tr><tr><td>Title:</td><td>on-line monitoring for phosphorus removal process and bacterial community in sequencing batch reactor</td></tr><tr><td>Source:</td><td>chinese journal of chemical engineering, 17(3), 484-492</td></tr><tr><td>Year:</td><td>2009</td></tr></table>		-0.1426	0.1577	2	1052	49	6	0.2705	2009	6	0.2705
649	wilmes (2009a)	<table><tr><td>Authors:</td><td>wilmes, p; bond, pl</td></tr><tr><td>Title:</td><td>microbial community proteomics: elucidating the catalysts and metabolic mechanisms that drive the earth's biogeochemical cycles</td></tr><tr><td>Source:</td><td>current opinion in microbiology, 12(3), 310-317</td></tr><tr><td>Year:</td><td>2009</td></tr></table>	https://doi.org/10.1016/j.mib.2009.03.004	2.2173	-0.5836	3	159	38	40	1.8031	2009	40	1.8031
650	beccari (2009)	<table><tr><td>Authors:</td><td>beccari, m; bertin, l; dionisi, d; fava, f; lampis, s; majone, m; valentino, f; vallini, g; villano, m</td></tr><tr><td>Title:</td><td>exploiting olive oil mill effluents as a renewable resource for production of biodegradable polymers through a combined anaerobic-aerobic process</td></tr><tr><td>Source:</td><td>journal of chemical technology and biotechnology, 84(…	https://doi.org/10.1002/jctb.2173	0.6129	-0.205	4	606	28	67	3.0201	2009	67	3.0201
651	skaisgiriene (2009)	<table><tr><td>Authors:</td><td>skaisgiriene, a; januteniene, j; vaitiekunas, p</td></tr><tr><td>Title:</td><td>modelling of chloride influence upon activated sludge community growth</td></tr><tr><td>Source:</td><td>journal of environmental engineering and landscape management, 17(2), 114-120</td></tr><tr><td>Year:</td><td>2009</td></tr></table>	https://doi.org/10.3846/1648-6897.2009.17.114-120	-0.334	0.1464	5	140	17	2	0.0902	2009	2	0.0902
652	manyumba (2009)	<table><tr><td>Authors:</td><td>manyumba, f; wood, e; horan, n</td></tr><tr><td>Title:</td><td>meeting the phosphorus consent with biological nutrient removal under uk winter conditions</td></tr><tr><td>Source:</td><td>water and environment journal, 23(2), 83-90</td></tr><tr><td>Year:</td><td>2009</td></tr></table>	https://doi.org/10.1111/j.1747-6593.2008.00110.x	-0.2986	0.3332	6	421	15	5	0.2254	2009	5	0.2254
653	boltz (2009)	<table><tr><td>Authors:</td><td>boltz, jp; johnson, br; daigger, gt; sandino, j</td></tr><tr><td>Title:</td><td>modeling integrated fixed-film activated sludge and moving-bed biofilm reactor systems i: mathematical treatment and model development</td></tr><tr><td>Source:</td><td>water environment research, 81(6), 555-575</td></tr><tr><td>Year:</td><td>2009</td></tr></table>	https://doi.org/10.2175/106143008x357066	-0.197	0.5424	5	179	28	26	1.172	2009	26	1.172
654	lopez-vazquez (2009a)	<table><tr><td>Authors:</td><td>lopez-vazquez, cm; hooijmans, cm; brdjanovic, d; gijzen, hj; van loosdrecht, mcm</td></tr><tr><td>Title:</td><td>temperature effects on glycogen accumulating organisms</td></tr><tr><td>Source:</td><td>water research, 43(11), 2852-2864</td></tr><tr><td>Year:</td><td>2009</td></tr></table>	https://doi.org/10.1016/j.watres.2009.03.038	0.3682	-0.1643	4	1005	35	44	1.9834	2009	44	1.9834
655	ryazanova (2009)	<table><tr><td>Authors:</td><td>ryazanova, lp; suzina, ne; kulakovskaya, tv; kulaev, is</td></tr><tr><td>Title:</td><td>phosphate accumulation of acetobacter xylinum</td></tr><tr><td>Source:</td><td>archives of microbiology, 191(5), 467-471</td></tr><tr><td>Year:</td><td>2009</td></tr></table>	https://doi.org/10.1007/s00203-009-0470-2	0.2696	-0.788	7	542	22	8	0.3606	2009	8	0.3606
656	zheng (2009)	<table><tr><td>Authors:</td><td>zheng, x; tong, j; li, hj; chen, yg</td></tr><tr><td>Title:</td><td>the investigation of effect of organic carbon sources addition in anaerobic-aerobic (low dissolved oxygen) sequencing batch reactor for nutrients removal from wastewaters</td></tr><tr><td>Source:</td><td>bioresource technology, 100(9), 2515-2520</td></tr><tr><td>Year:</td><td>2009</td></tr></table>	https://doi.org/10.1016/j.biortech.2008.12.003	0.3145	0.4202	6	565	21	22	0.9917	2009	22	0.9917
657	kim (2009e)	<table><tr><td>Authors:</td><td>kim, m; nakhla, g</td></tr><tr><td>Title:</td><td>the beneficial role of intermediate clarification in a novel mbr based process for biological nitrogen and phosphorus removal</td></tr><tr><td>Source:</td><td>journal of chemical technology and biotechnology, 84(5), 637-642</td></tr><tr><td>Year:</td><td>2009</td></tr></table>	https://doi.org/10.1002/jctb.2093	-0.2016	0.4069	2	714	22	4	0.1803	2009	4	0.1803
658	marcelino (2009)	<table><tr><td>Authors:</td><td>marcelino, m; guisasola, a; baeza, ja</td></tr><tr><td>Title:</td><td>experimental assessment and modelling of the proton production linked to phosphorus release and uptake in ebpr systems</td></tr><tr><td>Source:</td><td>water research, 43(9), 2431-2440</td></tr><tr><td>Year:</td><td>2009</td></tr></table>	https://doi.org/10.1016/j.watres.2009.03.003	0.0062	0.1097	2	743	31	9	0.4057	2009	9	0.4057
659	gunther (2009)	<table><tr><td>Authors:</td><td>gunther, s; trutnau, m; kleinsteuber, s; hause, g; bley, t; roske, i; harms, h; muller, s</td></tr><tr><td>Title:</td><td>dynamics of polyphosphate-accumulating bacteria in wastewater treatment plant microbial communities detected via dapi (4 ',6 '-diamidino-2-phenylindole) and tetracycline labeling</td></tr><tr><td>Source:</td><td>applied and environmental microbi…	https://doi.org/10.1128/aem.01540-08	0.3224	-0.5317	3	575	35	51	2.2989	2009	51	2.2989
660	speirs (2009)	<table><tr><td>Authors:</td><td>speirs, l; nittami, t; mcilroy, s; schroeder, s; seviour, rj</td></tr><tr><td>Title:</td><td>filamentous bacterium eikelboom type 0092 in activated sludge plants in australia is a member of the phylum chloroflexi</td></tr><tr><td>Source:</td><td>applied and environmental microbiology, 75(8), 2446-2452</td></tr><tr><td>Year:</td><td>2009</td></tr></table>	https://doi.org/10.1128/aem.02310-08	1.1613	-0.504	3	618	49	27	1.2171	2009	27	1.2171
661	ginige (2009)	<table><tr><td>Authors:</td><td>ginige, mp; bowyer, jc; foley, l; keller, j; yuan, zg</td></tr><tr><td>Title:</td><td>a comparative study of methanol as a supplementary carbon source for enhancing denitrification in primary and secondary anoxic zones</td></tr><tr><td>Source:</td><td>biodegradation, 20(2), 221-234</td></tr><tr><td>Year:</td><td>2009</td></tr></table>	https://doi.org/10.1007/s10532-008-9215-1	0.2242	-0.0917	3	618	28	14	0.6311	2009	14	0.6311
662	gungor (2009)	<table><tr><td>Authors:</td><td>gungor, k; muftugil, mb; ogejo, ja; knowlton, kf; love, ng</td></tr><tr><td>Title:</td><td>prefermentation of liquid dairy manure to support biological nutrient removal</td></tr><tr><td>Source:</td><td>bioresource technology, 100(7), 2124-2129</td></tr><tr><td>Year:</td><td>2009</td></tr></table>	https://doi.org/10.1016/j.biortech.2008.10.052	-0.1009	0.2723	2	324	16	7	0.3155	2009	7	0.3155
663	kim (2009f)	<table><tr><td>Authors:</td><td>kim, j; kim, y; lee, s; moon, t; kim, c</td></tr><tr><td>Title:</td><td>dynamic parameter estimation to calibrate the activated sludge model for an enhanced biological phosphate removal process</td></tr><tr><td>Source:</td><td>desalination and water treatment, 4(1-3), 262-268</td></tr><tr><td>Year:</td><td>2009</td></tr></table>		-0.5372	0.5525	5	215	17	2	0.0902	2009	2	0.0902
664	galil (2009)	<table><tr><td>Authors:</td><td>galil, ni; malachi, kbd; sheindorf, c</td></tr><tr><td>Title:</td><td>biological nutrient removal in membrane biological reactors</td></tr><tr><td>Source:</td><td>environmental engineering science, 26(4), 817-824</td></tr><tr><td>Year:</td><td>2009</td></tr></table>	https://doi.org/10.1089/ees.2008.0234	-0.147	0.5519	5	248	22.5	2	0.0902	2009	2	0.0902
665	kim (2009g)	<table><tr><td>Authors:</td><td>kim, m; nakhla, g</td></tr><tr><td>Title:</td><td>comparative studies on membrane fouling between two membrane-based biological nutrient removal systems</td></tr><tr><td>Source:</td><td>journal of membrane science, 331(1-2), 91-99</td></tr><tr><td>Year:</td><td>2009</td></tr></table>	https://doi.org/10.1016/j.memsci.2009.01.018	0.1707	0.648	5	159	32	20	0.9015	2009	20	0.9015
666	vargas (2009)	<table><tr><td>Authors:</td><td>vargas, m; casas, c; baeza, ja</td></tr><tr><td>Title:</td><td>maintenance of phosphorus removal in an ebpr system under permanent aerobic conditions using propionate</td></tr><tr><td>Source:</td><td>biochemical engineering journal, 43(3), 288-296</td></tr><tr><td>Year:</td><td>2009</td></tr></table>	https://doi.org/10.1016/j.bej.2008.10.013	0.4253	-0.1013	4	953	32	20	0.9015	2009	20	0.9015
667	sanapareddy (2009)	<table><tr><td>Authors:</td><td>sanapareddy, n; hamp, tj; gonzalez, lc; hilger, ha; fodor, aa; clinton, sm</td></tr><tr><td>Title:</td><td>molecular diversity of a north carolina wastewater treatment plant as revealed by pyrosequencing</td></tr><tr><td>Source:</td><td>applied and environmental microbiology, 75(6), 1688-1696</td></tr><tr><td>Year:</td><td>2009</td></tr></table>	https://doi.org/10.1128/aem.01210-08	1.3488	-0.4075	3	405	29	99	4.4626	2009	99	4.4626
668	freitas (2009)	<table><tr><td>Authors:</td><td>freitas, f; temudo, mf; carvalho, g; oehmen, a; reis, mam</td></tr><tr><td>Title:</td><td>robustness of sludge enriched with short sbr cycles for biological nutrient removal</td></tr><tr><td>Source:</td><td>bioresource technology, 100(6), 1969-1976</td></tr><tr><td>Year:</td><td>2009</td></tr></table>	https://doi.org/10.1016/j.biortech.2008.10.031	0.0461	0.2302	2	846	33	21	0.9466	2009	21	0.9466
669	chowdhury (2009)	<table><tr><td>Authors:</td><td>chowdhury, n; zhu, j; nakhla, g; patel, a; islam, m</td></tr><tr><td>Title:</td><td>a novel liquid-solid circulating fluidized-bed bioreactor for biological nutrient removal from municipal wastewater</td></tr><tr><td>Source:</td><td>chemical engineering & technology, 32(3), 364-372</td></tr><tr><td>Year:</td><td>2009</td></tr></table>	https://doi.org/10.1002/ceat.200800564	-0.3721	0.5791	2	197	30	8	0.3606	2009	8	0.3606
670	hou (2009)	<table><tr><td>Authors:</td><td>hou, hx; wang, sy; peng, yz; yuan, zg; yin, ff; gan, w</td></tr><tr><td>Title:</td><td>anoxic phosphorus removal in a pilot scale anaerobic-anoxic oxidation ditch process</td></tr><tr><td>Source:</td><td>frontiers of environmental science & engineering in china, 3(1), 106-111</td></tr><tr><td>Year:</td><td>2009</td></tr></table>	https://doi.org/10.1007/s11783-009-0005-8	0.0643	0.2455	2	474	17	3	0.1352	2009	3	0.1352
671	zhou (2009)	<table><tr><td>Authors:</td><td>zhou, y; pijuan, m; zeng, rj; yuan, zg</td></tr><tr><td>Title:</td><td>involvement of the tca cycle in the anaerobic metabolism of polyphosphate accumulating organisms (paos)</td></tr><tr><td>Source:</td><td>water research, 43(5), 1330-1340</td></tr><tr><td>Year:</td><td>2009</td></tr></table>	https://doi.org/10.1016/j.watres.2008.12.008	0.4855	-0.2538	4	877	31	33	1.4875	2009	33	1.4875
672	aguado (2009)	<table><tr><td>Authors:</td><td>aguado, d; ribes, j; montoya, t; ferrer, j; seco, a</td></tr><tr><td>Title:</td><td>a methodology for sequencing batch reactor identification with artificial neural networks: a case study</td></tr><tr><td>Source:</td><td>computers & chemical engineering, 33(2), 465-472</td></tr><tr><td>Year:</td><td>2009</td></tr></table>	https://doi.org/10.1016/j.compchemeng.2008.10.018	-0.3936	0.2628	2	531	23	18	0.8114	2009	18	0.8114
673	zhang (2009c)	<table><tr><td>Authors:</td><td>zhang, lq; wei, ch; zhang, kf; zhang, cs; fang, q; li, sg</td></tr><tr><td>Title:</td><td>effects of temperature on simultaneous nitrification and denitrification via nitrite in a sequencing batch biofilm reactor</td></tr><tr><td>Source:</td><td>bioprocess and biosystems engineering, 32(2), 175-182</td></tr><tr><td>Year:</td><td>2009</td></tr></table>	https://doi.org/10.1007/s00449-008-0235-3	0.1006	0.4596	2	172	32	21	0.9466	2009	21	0.9466
674	zhang (2009d)	<table><tr><td>Authors:</td><td>zhang, hm; wang, xl; xiao, jn; yang, fl; zhang, j</td></tr><tr><td>Title:</td><td>enhanced biological nutrient removal using muct-mbr system</td></tr><tr><td>Source:</td><td>bioresource technology, 100(3), 1048-1054</td></tr><tr><td>Year:</td><td>2009</td></tr></table>	https://doi.org/10.1016/j.biortech.2008.07.045	0.0527	0.2332	2	457	20	38	1.7129	2009	38	1.7129
675	goffredo (2009)	<table><tr><td>Authors:</td><td>goffredo, v; falk, mw; schroeder, ed; irvine, rl; ranieri, e</td></tr><tr><td>Title:</td><td>biostorage polymers phenomena in cheese wastewater treatment by a sequencing batch reactor</td></tr><tr><td>Source:</td><td>journal of environmental engineering-asce, 135(2), 101-104</td></tr><tr><td>Year:</td><td>2009</td></tr></table>	https://doi.org/10.1061/(asce)0733-9372(2009)135:2(101)	-0.0534	-0.06	4	518	20	1	0.0451	2009	1	0.0451
676	barat (2009)	<table><tr><td>Authors:</td><td>barat, r; bouzas, a; marti, n; ferrer, j; seco, a</td></tr><tr><td>Title:</td><td>precipitation assessment in wastewater treatment plants operated for biological nutrient removal: a case study in murcia, spain</td></tr><tr><td>Source:</td><td>journal of environmental management, 90(2), 850-857</td></tr><tr><td>Year:</td><td>2009</td></tr></table>	https://doi.org/10.1016/j.jenvman.2008.02.001	-0.5016	0.5281	7	63	22	14	0.6311	2009	14	0.6311
677	zhang (2009e)	<table><tr><td>Authors:</td><td>zhang, zc; huang, x; yang, hj; xiao, k; luo, x; sha, h; chen, ym</td></tr><tr><td>Title:</td><td>study on p forms in extracellular polymeric substances in enhanced biological phosphorus removal sludge by p-31-nmr spectroscopy</td></tr><tr><td>Source:</td><td>spectroscopy and spectral analysis, 29(2), 536-539</td></tr><tr><td>Year:</td><td>2009</td></tr></table>	https://doi.org/10.3964/j.issn.1000-0593(2009)02-0536-04	0.0865	-0.1727	8	234	11	2	0.0902	2009	2	0.0902
678	castrillon (2009)	<table><tr><td>Authors:</td><td>castrillon, l; fernandez-nava, y; maranon, e; garcia, l; berrueta, j</td></tr><tr><td>Title:</td><td>anoxic-aerobic treatment of the liquid fraction of cattle manure</td></tr><tr><td>Source:</td><td>waste management, 29(2), 761-766</td></tr><tr><td>Year:</td><td>2009</td></tr></table>	https://doi.org/10.1016/j.wasman.2008.06.027	-0.1111	0.4096	2	155	8	8	0.3606	2009	8	0.3606
679	ahn (2009c)	<table><tr><td>Authors:</td><td>ahn, ch; park, jk; whang, lm</td></tr><tr><td>Title:</td><td>altered carbon flow by polyphosphate-accumulating organisms during enhanced biological phosphorus removal</td></tr><tr><td>Source:</td><td>water environment research, 81(2), 184-191</td></tr><tr><td>Year:</td><td>2009</td></tr></table>	https://doi.org/10.2175/106143008x325836	0.2753	-0.2401	4	904	20	5	0.2254	2009	5	0.2254
680	lopez-vazquez (2009b)	<table><tr><td>Authors:</td><td>lopez-vazquez, cm; oehmen, a; hooijmans, cm; brdjanovic, d; gijzen, hj; yuan, zg; van loosdrecht, mcm</td></tr><tr><td>Title:</td><td>modeling the pao-gao competition: effects of carbon source, ph and temperature</td></tr><tr><td>Source:</td><td>water research, 43(2), 450-462</td></tr><tr><td>Year:</td><td>2009</td></tr></table>	https://doi.org/10.1016/j.watres.2008.10.032	0.2727	-0.0354	4	1002	53	119	5.3641	2009	119	5.3641
681	hellweger (2009)	<table><tr><td>Authors:</td><td>hellweger, fl; bucci, v</td></tr><tr><td>Title:</td><td>a bunch of tiny individuals-individual-based modeling for microbes</td></tr><tr><td>Source:</td><td>ecological modelling, 220(1), 8-22</td></tr><tr><td>Year:</td><td>2009</td></tr></table>	https://doi.org/10.1016/j.ecolmodel.2008.09.004	0.2528	0.321	5	32	22	71	3.2004	2009	71	3.2004
683	cosenza (2009)	<table><tr><td>Authors:</td><td>cosenza, a; mannina, g; viviani, g</td></tr><tr><td>Title:</td><td>parameter estimation and sensitivity analysis of a nitrogen and phosphorus biological removal model</td></tr><tr><td>Source:</td><td>18th world imacs congress and modsim09 international congress on modelling and simulation: interfacing modelling and simulation with mathematical and computational sci…		-0.3682	0.7486	5	39	8	2	0.0902	2009	2	0.0902
688	liu (2009)	<table><tr><td>Authors:</td><td>liu, hb; shi, lj; xia, sq; cao, wp</td></tr><tr><td>Title:</td><td>operation and optimization of the parallel an/ao process</td></tr><tr><td>Source:</td><td>2009 3rd international conference on bioinformatics and biomedical engineering, vols 1-11, , 4973</td></tr><tr><td>Year:</td><td>2009</td></tr></table>		-0.0611	0.0117	2	408	13	3	0.1352	2009	3	0.1352
693	feng (2009b)	<table><tr><td>Authors:</td><td>feng, ly; wang, h; chen, yg; wang, q</td></tr><tr><td>Title:</td><td>effect of solids retention time and temperature on waste activated sludge hydrolysis and short-chain fatty acids accumulation under alkaline conditions in continuous-flow reactors</td></tr><tr><td>Source:</td><td>bioresource technology, 100(1), 44-49</td></tr><tr><td>Year:</td><td>2009</td></tr></…	https://doi.org/10.1016/j.biortech.2008.05.028	-0.1113	0.7442	6	250	29	45	2.0285	2009	45	2.0285
694	kampas (2009)	<table><tr><td>Authors:</td><td>kampas, p; parsons, sa; pearce, p; ledoux, s; vale, p; cartmell, e; soares, a</td></tr><tr><td>Title:</td><td>an internal carbon source for improving biological nutrient removal</td></tr><tr><td>Source:</td><td>bioresource technology, 100(1), 149-154</td></tr><tr><td>Year:</td><td>2009</td></tr></table>	https://doi.org/10.1016/j.biortech.2008.05.023	-0.3067	0.4557	6	271	27	28	1.2621	2009	28	1.2621
695	cokgor (2009)	<table><tr><td>Authors:</td><td>cokgor, eu; oktay, s; tas, do; zengin, ge; orhon, d</td></tr><tr><td>Title:</td><td>influence of ph and temperature on soluble substrate generation with primary sludge fermentation</td></tr><tr><td>Source:</td><td>bioresource technology, 100(1), 380-386</td></tr><tr><td>Year:</td><td>2009</td></tr></table>	https://doi.org/10.1016/j.biortech.2008.05.025	-0.401	0.4601	6	240	22	36	1.6228	2009	36	1.6228
696	bouchez (2009)	<table><tr><td>Authors:</td><td>bouchez, t; patureau, d; delgenes, jp; moletta, r</td></tr><tr><td>Title:</td><td>successful bacterial incorporation into activated sludge flocs using alginate</td></tr><tr><td>Source:</td><td>bioresource technology, 100(2), 1031-1032</td></tr><tr><td>Year:</td><td>2009</td></tr></table>	https://doi.org/10.1016/j.biortech.2008.07.028	0.3126	-0.361	6	135	14	18	0.8114	2009	18	0.8114
697	qu (2009)	<table><tr><td>Authors:</td><td>qu, b; liu, jx</td></tr><tr><td>Title:</td><td>determination of optimum operating conditions for production of polyhydroxybutyrate by activated sludge submitted to dynamic feeding regime</td></tr><tr><td>Source:</td><td>chinese science bulletin, 54(1), 142-149</td></tr><tr><td>Year:</td><td>2009</td></tr></table>	https://doi.org/10.1007/s11434-008-0566-0	0.4671	-0.1951	4	505	30	6	0.2705	2009	6	0.2705
701	jiang (2009)	<table><tr><td>Authors:</td><td>jiang, ym; chen, yg</td></tr><tr><td>Title:</td><td>the effects of the ratio of propionate to acetate on the transformation and composition of polyhydroxyalkanoates with enriched cultures of glycogen-accumulating organisms</td></tr><tr><td>Source:</td><td>environmental technology, 30(3), 241-249</td></tr><tr><td>Year:</td><td>2009</td></tr></table>	https://doi.org/10.1080/09593330802536347	0.3944	-0.2163	4	860	27	5	0.2254	2009	5	0.2254
702	lu (2009)	<table><tr><td>Authors:</td><td>lu, l; zhang, sa; li, h; wang, zd; li, jj; zhang, zj; zhu, j</td></tr><tr><td>Title:</td><td>a reformed sbr technology integrated with two-step feeding and low-intensity aeration for swine wastewater treatment</td></tr><tr><td>Source:</td><td>environmental technology, 30(3), 251-260</td></tr><tr><td>Year:</td><td>2009</td></tr></table>	https://doi.org/10.1080/09593330802553375	0.1162	0.3915	2	460	31	1	0.0451	2009	1	0.0451
703	wilmes (2009b)	<table><tr><td>Authors:</td><td>wilmes, p; simmons, sl; denef, vj; banfield, jf</td></tr><tr><td>Title:</td><td>the dynamic genetic repertoire of microbial communities</td></tr><tr><td>Source:</td><td>fems microbiology reviews, 33(1), 109-132</td></tr><tr><td>Year:</td><td>2009</td></tr></table>	https://doi.org/10.1111/j.1574-6976.2008.00144.x	1.939	-0.5951	3	167	80	49	2.2088	2009	49	2.2088
705	tuncal (2009b)	<table><tr><td>Authors:</td><td>tuncal, t; pala, a; uslu, o</td></tr><tr><td>Title:</td><td>determination of microbial responses to seasonal variations of wastewater composition in the izmir wastewater treatment plant</td></tr><tr><td>Source:</td><td>fresenius environmental bulletin, 18(11), 2114-2122</td></tr><tr><td>Year:</td><td>2009</td></tr></table>		-0.1825	0.019	2	859	28	3	0.1352	2009	3	0.1352
706	sun (2009b)	<table><tr><td>Authors:</td><td>sun, pd; song, yq</td></tr><tr><td>Title:</td><td>study on fully coupled activated sludge model no. 1 (fcasm1) for wastewater treatment biological processes</td></tr><tr><td>Source:</td><td>international journal of environment and pollution, 38(1-2), 88-99</td></tr><tr><td>Year:</td><td>2009</td></tr></table>		-0.4549	0.201	5	326	16	1	0.0451	2009	1	0.0451
707	wang (2009e)	<table><tr><td>Authors:</td><td>wang, xh; zhang, k; ren, nq; li, n; ren, lj</td></tr><tr><td>Title:</td><td>monitoring microbial community structure and succession of an a/o sbr during start-up period using pcr-dgge</td></tr><tr><td>Source:</td><td>journal of environmental sciences, 21(2), 223-228</td></tr><tr><td>Year:</td><td>2009</td></tr></table>	https://doi.org/10.1016/s1001-0742(08)62255-x	0.6509	-0.2848	3	839	23	15	0.6762	2009	15	0.6762
708	feng (2009c)	<table><tr><td>Authors:</td><td>feng, ly; yan, yy; chen, yg</td></tr><tr><td>Title:</td><td>kinetic analysis of waste activated sludge hydrolysis and short-chain fatty acids production at ph 10</td></tr><tr><td>Source:</td><td>journal of environmental sciences, 21(5), 589-594</td></tr><tr><td>Year:</td><td>2009</td></tr></table>	https://doi.org/10.1016/s1001-0742(08)62312-8	-0.1325	0.7627	6	146	13	18	0.8114	2009	18	0.8114
709	ma (2009)	<table><tr><td>Authors:</td><td>ma, j; peng, yz; wang, sy; wang, l; liu, y; ma, np</td></tr><tr><td>Title:</td><td>denitrifying phosphorus removal in a step-feed cast with alternating anoxic-oxic operational strategy</td></tr><tr><td>Source:</td><td>journal of environmental sciences, 21(9), 1169-1174</td></tr><tr><td>Year:</td><td>2009</td></tr></table>	https://doi.org/10.1016/s1001-0742(08)62398-0	0.0987	0.2027	2	737	19	19	0.8565	2009	19	0.8565
713	pijuan (2009b)	<table><tr><td>Authors:</td><td>pijuan, m; casas, c; baeza, ja</td></tr><tr><td>Title:</td><td>polyhydroxyalkanoate synthesis using different carbon sources by two enhanced biological phosphorus removal microbial communities</td></tr><tr><td>Source:</td><td>process biochemistry, 44(1), 97-105</td></tr><tr><td>Year:</td><td>2009</td></tr></table>	https://doi.org/10.1016/j.procbio.2008.09.017	0.222	-0.2618	4	878	36	34	1.5326	2009	34	1.5326
717	wu (2009c)	<table><tr><td>Authors:</td><td>wu, gx; sorensen, kb; rodgers, m; zhan, xm</td></tr><tr><td>Title:</td><td>microbial community associated with glucose-induced enhanced biological phosphorus removal</td></tr><tr><td>Source:</td><td>water science and technology, 60(8), 2105-2113</td></tr><tr><td>Year:</td><td>2009</td></tr></table>	https://doi.org/10.2166/wst.2009.545	0.5324	-0.3519	3	1037	35	4	0.1803	2009	4	0.1803
718	mikola (2009)	<table><tr><td>Authors:</td><td>mikola, a; rautiainen, j; vahala, r</td></tr><tr><td>Title:</td><td>secondary clarifier conditions conducting to secondary phosphorus release in a bnr plant</td></tr><tr><td>Source:</td><td>water science and technology, 60(9), 2413-2418</td></tr><tr><td>Year:</td><td>2009</td></tr></table>	https://doi.org/10.2166/wst.2009.601	-0.5342	0.2341	7	140	7	6	0.2705	2009	6	0.2705
719	johnson (2009)	<table><tr><td>Authors:</td><td>johnson, br; daigger, gt</td></tr><tr><td>Title:</td><td>integrated nutrient removal design for very low phosphorus levels</td></tr><tr><td>Source:</td><td>water science and technology, 60(9), 2455-2462</td></tr><tr><td>Year:</td><td>2009</td></tr></table>	https://doi.org/10.2166/wst.2009.618	0.1326	1.0963	7	2	1	4	0.1803	2009	4	0.1803
720	kapagiannidis (2009)	<table><tr><td>Authors:</td><td>kapagiannidis, ag; zafiriadis, i; aivasidis, a</td></tr><tr><td>Title:</td><td>comparison between uct type and dpao biomass phosphorus removal efficiency under aerobic and anoxic conditions</td></tr><tr><td>Source:</td><td>water science and technology, 60(10), 2695-2703</td></tr><tr><td>Year:</td><td>2009</td></tr></table>	https://doi.org/10.2166/wst.2009.703	-0.1162	0.1058	2	965	33	16	0.7212	2009	16	0.7212
721	tsuji (2009)	<table><tr><td>Authors:</td><td>tsuji, k; fujita, m; furumai, h</td></tr><tr><td>Title:</td><td>acetate uptake efficiency of polyphosphate-accumulating organisms under exposure to surfactants</td></tr><tr><td>Source:</td><td>water science and technology, 60(11), 2775-2780</td></tr><tr><td>Year:</td><td>2009</td></tr></table>	https://doi.org/10.2166/wst.2009.104	0.1506	0.135	4	646	6	1	0.0451	2009	1	0.0451
722	li (2009b)	<table><tr><td>Authors:</td><td>li, xm; wang, db; yang, q; zheng, w; cao, jb; yue, x; shen, tt; zeng, gm; deng, jh</td></tr><tr><td>Title:</td><td>excess nitrogen accumulation in activated sludge in sequencing batch reactor with a single-stage oxic process</td></tr><tr><td>Source:</td><td>water science and technology, 59(3), 573-582</td></tr><tr><td>Year:</td><td>2009</td></tr></table>	https://doi.org/10.2166/wst.2009.003	0.2046	0.3183	2	502	25	2	0.0902	2009	2	0.0902
723	yoshida (2009)	<table><tr><td>Authors:</td><td>yoshida, y; kim, y; saito, t; tanaka, k</td></tr><tr><td>Title:</td><td>development of the modified activated sludge model describing nitrite inhibition of aerobic phosphate uptake</td></tr><tr><td>Source:</td><td>water science and technology, 59(4), 621-630</td></tr><tr><td>Year:</td><td>2009</td></tr></table>	https://doi.org/10.2166/wst.2009.024	-0.0234	0.0023	2	825	18	6	0.2705	2009	6	0.2705
724	lavallee (2009)	<table><tr><td>Authors:</td><td>lavallee, b; frigon, d; lessard, p; vanrolleghem, pa; yuan, z; van loosdrecht, mcm</td></tr><tr><td>Title:</td><td>modelling using rrna-structured biomass models</td></tr><tr><td>Source:</td><td>water science and technology, 59(4), 661-671</td></tr><tr><td>Year:</td><td>2009</td></tr></table>	https://doi.org/10.2166/wst.2009.592	0.206	-0.0395	4	534	24	4	0.1803	2009	4	0.1803
725	cao (2009)	<table><tr><td>Authors:</td><td>cao, y; ang, cm; chua, kc; woo, fw; chi, h; bhawna, b; chong, ct; ganesan, n; ooi, ke; wah, yl</td></tr><tr><td>Title:</td><td>enhanced biological phosphorus removal in the retrofitting from an anoxic selector to an anaerobic selector in a full-scale activated sludge process in singapore</td></tr><tr><td>Source:</td><td>water science and technology, 59(5), 857-865<…	https://doi.org/10.2166/wst.2009.025	0.0005	0.1489	2	350	13	4	0.1803	2009	4	0.1803
726	yang (2009)	<table><tr><td>Authors:</td><td>yang, k; he, jj; dougherty, m; yang, xj; li, l</td></tr><tr><td>Title:</td><td>municipal wastewater treatment through an aerobic biofilm sbr integrated with a submerged filtration bed</td></tr><tr><td>Source:</td><td>water science and technology, 59(5), 917-926</td></tr><tr><td>Year:</td><td>2009</td></tr></table>	https://doi.org/10.2166/wst.2009.041	-0.269	0.3848	2	157	23	4	0.1803	2009	4	0.1803
727	vallet (2009)	<table><tr><td>Authors:</td><td>vallet, b; labelle, ma; rieger, l; bigras, s; parent, s; juteau, p; villemur, r; comeau, y</td></tr><tr><td>Title:</td><td>inhibition of biological phosphorus removal in a sequencing moving bed biofilm reactor in seawater</td></tr><tr><td>Source:</td><td>water science and technology, 59(6), 1101-1110</td></tr><tr><td>Year:</td><td>2009</td></tr></table>	https://doi.org/10.2166/wst.2009.047	0.1294	0.0366	8	907	20	4	0.1803	2009	4	0.1803
728	lee (2009b)	<table><tr><td>Authors:</td><td>lee, h; han, j; yun, z</td></tr><tr><td>Title:</td><td>biological nitrogen and phosphorus removal in uct-type mbr process</td></tr><tr><td>Source:</td><td>water science and technology, 59(11), 2093-2099</td></tr><tr><td>Year:</td><td>2009</td></tr></table>	https://doi.org/10.2166/wst.2009.242	-0.0452	0.51	5	320	10	19	0.8565	2009	19	0.8565
729	serafim (2008)	<table><tr><td>Authors:</td><td>serafim, ls; lemos, pc; albuquerque, mge; reis, mam</td></tr><tr><td>Title:</td><td>strategies for pha production by mixed cultures and renewable waste materials</td></tr><tr><td>Source:</td><td>applied microbiology and biotechnology, 81(4), 615-628</td></tr><tr><td>Year:</td><td>2008</td></tr></table>	https://doi.org/10.1007/s00253-008-1757-y	0.6214	-0.2143	4	536	50	103	4.1113	2008	103	4.1113
730	li (2008)	<table><tr><td>Authors:</td><td>li, n; wang, x; ren, n; zhang, k; kang, h; you, s</td></tr><tr><td>Title:</td><td>effects of solid retention time (srt) on sludge characteristics in enhanced biological phosphorus removal (ebpr) reactor</td></tr><tr><td>Source:</td><td>chemical and biochemical engineering quarterly, 22(4), 453-458</td></tr><tr><td>Year:</td><td>2008</td></tr></table>		0.0736	-0.3581	1	576	19	8	0.3193	2008	8	0.3193
731	zhao (2008a)	<table><tr><td>Authors:</td><td>zhao, ch; peng, yz; wang, sy; takigawa, a</td></tr><tr><td>Title:</td><td>effects of influent c/n ratio, c/p ratio and volumetric exchange ratio on biological phosphorus removal in unifed sbr process</td></tr><tr><td>Source:</td><td>journal of chemical technology and biotechnology, 83(12), 1587-1595</td></tr><tr><td>Year:</td><td>2008</td></tr></table>	https://doi.org/10.1002/jctb.1943	-0.125	0.2626	2	516	11	10	0.3992	2008	10	0.3992
732	lee (2008)	<table><tr><td>Authors:</td><td>lee, hw; park, yk</td></tr><tr><td>Title:</td><td>characterizations of denitrifying polyphosphate-accumulating bacterium paracoccus sp strain ykp-9</td></tr><tr><td>Source:</td><td>journal of microbiology and biotechnology, 18(12), 1958-1965</td></tr><tr><td>Year:</td><td>2008</td></tr></table>	https://doi.org/10.4014/jmb.0800.162	0.0907	-0.4351	3	952	30	2	0.0798	2008	2	0.0798
733	zhou (2008a)	<table><tr><td>Authors:</td><td>zhou, y; pijuan, m; zeng, rj; yuan, z</td></tr><tr><td>Title:</td><td>free nitrous acid inhibition on nitrous oxide reduction by a denitrifying-enhanced biological phosphorus removal sludge</td></tr><tr><td>Source:</td><td>environmental science & technology, 42(22), 8260-8265</td></tr><tr><td>Year:</td><td>2008</td></tr></table>	https://doi.org/10.1021/es800650j	0.6997	0.3085	6	753	27	110	4.3908	2008	110	4.3908
734	tanwar (2008)	<table><tr><td>Authors:</td><td>tanwar, p; nandy, t; ukey, p; manekar, p</td></tr><tr><td>Title:</td><td>correlating on-line monitoring parameters, ph, do and orp with nutrient removal in an intermittent cyclic process bioreactor system</td></tr><tr><td>Source:</td><td>bioresource technology, 99(16), 7630-7635</td></tr><tr><td>Year:</td><td>2008</td></tr></table>	https://doi.org/10.1016/j.biortech.2008.02.004	-0.173	0.4853	2	229	20	42	1.6765	2008	42	1.6765
735	lim (2008a)	<table><tr><td>Authors:</td><td>lim, sj; kim, bj; jeong, cm; choi, jdr; ahn, yh; chang, hn</td></tr><tr><td>Title:</td><td>anaerobic organic acid production of food waste in once-a-day feeding and drawing-off bioreactor</td></tr><tr><td>Source:</td><td>bioresource technology, 99(16), 7866-7874</td></tr><tr><td>Year:</td><td>2008</td></tr></table>	https://doi.org/10.1016/j.biortech.2007.06.028	-0.3449	0.3339	6	379	22	76	3.0336	2008	76	3.0336
736	omelon (2008)	<table><tr><td>Authors:</td><td>omelon, sj; grynpas, md</td></tr><tr><td>Title:</td><td>relationships between polyphosphate chemistry, biochemistry and apatite biomineralization</td></tr><tr><td>Source:</td><td>chemical reviews, 108(11), 4694-4715</td></tr><tr><td>Year:</td><td>2008</td></tr></table>	https://doi.org/10.1021/cr0782527	0.1561	-0.769	7	417	67	76	3.0336	2008	76	3.0336
737	fongsatitkul (2008a)	<table><tr><td>Authors:</td><td>fongsatitkul, p; wareham, dg; elefsiniotis, p</td></tr><tr><td>Title:</td><td>treatment of four industrial wastewaters by sequencing batch reactors: evaluation of cod, tkn and tp removal</td></tr><tr><td>Source:</td><td>environmental technology, 29(11), 1257-1264</td></tr><tr><td>Year:</td><td>2008</td></tr></table>	https://doi.org/10.1080/09593330802308978	-0.3826	0.3973	2	63	16	6	0.2395	2008	6	0.2395
738	schroeder (2008)	<table><tr><td>Authors:</td><td>schroeder, s; ahn, j; seviour, rj</td></tr><tr><td>Title:</td><td>ecophysiology of polyphosphate-accumulating organisms and glycogen-accumulating organisms in a continuously aerated enhanced biological phosphorus removal process</td></tr><tr><td>Source:</td><td>journal of applied microbiology, 105(5), 1412-1420</td></tr><tr><td>Year:</td><td>2008</td></tr></table>	https://doi.org/10.1111/j.1365-2672.2008.03857.x	1.0923	-0.3706	3	708	34	14	0.5588	2008	14	0.5588
739	marti (2008a)	<table><tr><td>Authors:</td><td>marti, n; ferrer, j; seco, a; bouzas, a</td></tr><tr><td>Title:</td><td>optimisation of sludge line management to enhance phosphorus recovery in wwtp</td></tr><tr><td>Source:</td><td>water research, 42(18), 4609-4618</td></tr><tr><td>Year:</td><td>2008</td></tr></table>	https://doi.org/10.1016/j.watres.2008.08.012	-0.3694	0.6019	7	166	19	18	0.7185	2008	18	0.7185
740	yu (2008)	<table><tr><td>Authors:</td><td>yu, gh; he, pj; shao, lm; he, pp</td></tr><tr><td>Title:</td><td>toward understanding the mechanism of improving the production of volatile fatty acids from activated sludge at ph 10.0</td></tr><tr><td>Source:</td><td>water research, 42(18), 4637-4644</td></tr><tr><td>Year:</td><td>2008</td></tr></table>	https://doi.org/10.1016/j.watres.2008.08.018	0.2604	0.6563	6	415	27	45	1.7962	2008	45	1.7962
741	lopez-vazquez (2008a)	<table><tr><td>Authors:</td><td>lopez-vazquez, cm; song, yi; hooijmans, cm; brdjanovic, d; moussa, ms; gijzen, hj; van loosdrecht, mcm</td></tr><tr><td>Title:</td><td>temperature effects on the aerobic metabolism of glycogen-accumulating organisms</td></tr><tr><td>Source:</td><td>biotechnology and bioengineering, 101(2), 295-306</td></tr><tr><td>Year:</td><td>2008</td></tr></table>	https://doi.org/10.1002/bit.21892	0.2359	-0.1499	4	954	45	20	0.7983	2008	20	0.7983
742	peterson (2008)	<table><tr><td>Authors:</td><td>peterson, sb; warnecke, f; madejska, j; mcmahon, kd; hugenholtz, p</td></tr><tr><td>Title:</td><td>environmental distribution and population biology of candidatus accumulibacter, a primary agent of biological phosphorus removal</td></tr><tr><td>Source:</td><td>environmental microbiology, 10(10), 2692-2703</td></tr><tr><td>Year:</td><td>2008</td></tr></table>	https://doi.org/10.1111/j.1462-2920.2008.01690.x	1.4038	-0.3915	3	604	28	52	2.0756	2008	52	2.0756
743	yilmaz (2008a)	<table><tr><td>Authors:</td><td>yilmaz, ls; bergsven, li; noguera, dr</td></tr><tr><td>Title:</td><td>systematic evaluation of single mismatch stability predictors for fluorescence in situ hybridization</td></tr><tr><td>Source:</td><td>environmental microbiology, 10(10), 2872-2885</td></tr><tr><td>Year:</td><td>2008</td></tr></table>	https://doi.org/10.1111/j.1462-2920.2008.01719.x	1.1567	-0.4634	3	482	22	19	0.7584	2008	19	0.7584
744	burow (2008a)	<table><tr><td>Authors:</td><td>burow, lc; mabbett, an; blackall, ll</td></tr><tr><td>Title:</td><td>anaerobic glyoxylate cycle activity during simultaneous utilization of glycogen and acetate in uncultured accumulibacter enriched in enhanced biological phosphorus removal communities</td></tr><tr><td>Source:</td><td>isme journal, 2(10), 1040-1051</td></tr><tr><td>Year:</td><td>2008</td></tr></tab…	https://doi.org/10.1038/ismej.2008.45	0.8068	-0.4432	4	1014	42	24	0.958	2008	24	0.958
745	zhang (2008a)	<table><tr><td>Authors:</td><td>zhang, c; chen, yg; liu, y</td></tr><tr><td>Title:</td><td>effect of ph on enzyme activity of enhanced biological phosphorus removal system</td></tr><tr><td>Source:</td><td>chemical journal of chinese universities-chinese, 29(9), 1797-1800</td></tr><tr><td>Year:</td><td>2008</td></tr></table>		0.3598	-0.4029	7	521	14	2	0.0798	2008	2	0.0798
746	wang (2008a)	<table><tr><td>Authors:</td><td>wang, db; li, xm; yang, q; zeng, gm; liao, dx; zhang, j</td></tr><tr><td>Title:</td><td>biological phosphorus removal in sequencing batch reactor with single-stage oxic process</td></tr><tr><td>Source:</td><td>bioresource technology, 99(13), 5466-5473</td></tr><tr><td>Year:</td><td>2008</td></tr></table>	https://doi.org/10.1016/j.biortech.2007.11.007	-0.0077	-0.3082	1	1140	49	49	1.9559	2008	49	1.9559
747	aguado (2008a)	<table><tr><td>Authors:</td><td>aguado, d; montoya, t; borras, l; seco, a; ferrer, j</td></tr><tr><td>Title:</td><td>using som and pca for analysing and interpreting data from a p-removal sbr</td></tr><tr><td>Source:</td><td>engineering applications of artificial intelligence, 21(6), 919-930</td></tr><tr><td>Year:</td><td>2008</td></tr></table>	https://doi.org/10.1016/j.engappai.2007.08.001	0.0927	0.2624	2	412	12	29	1.1576	2008	29	1.1576
748	akpor (2008)	<table><tr><td>Authors:</td><td>akpor, ob; momba, mnb; okonkwo, jo; coetzee, ma</td></tr><tr><td>Title:</td><td>nutrient removal from activated sludge mixed liquor by wastewater protozoa in a laboratory scale batch reactor</td></tr><tr><td>Source:</td><td>international journal of environmental science and technology, 5(4), 463-470</td></tr><tr><td>Year:</td><td>2008</td></tr></table>		-0.247	-0.0981	1	299	20	8	0.3193	2008	8	0.3193
749	dai (2008)	<table><tr><td>Authors:</td><td>dai, y; lambert, l; yuan, zg; keller, j</td></tr><tr><td>Title:</td><td>microstructure of copolymers of polyhydroxyalkanoates produced by glycogen accumulating organisms with acetate as the sole carbon source</td></tr><tr><td>Source:</td><td>process biochemistry, 43(9), 968-977</td></tr><tr><td>Year:</td><td>2008</td></tr></table>	https://doi.org/10.1016/j.procbio.2008.04.023	0.4563	-0.3292	4	711	36	12	0.479	2008	12	0.479
750	danesh (2008)	<table><tr><td>Authors:</td><td>danesh, p; hong, sm; moon, kw; park, jk</td></tr><tr><td>Title:</td><td>phosphorus and heavy metal extraction from wastewater treatment plant sludges using microwaves for generation of exceptional quality biosolids</td></tr><tr><td>Source:</td><td>water environment research, 80(9), 784-795</td></tr><tr><td>Year:</td><td>2008</td></tr></table>	https://doi.org/10.2175/106143008x276714	-0.3088	0.617	7	87	12	13	0.5189	2008	13	0.5189
751	moreira (2008)	<table><tr><td>Authors:</td><td>moreira, md; yamakawa, cs; perez, vh; alegre, rm</td></tr><tr><td>Title:</td><td>effect of addition of one carbon source on the operation of sequencing batch reactor in order to remove nitrogen and cod from poultry wastewater</td></tr><tr><td>Source:</td><td>world journal of microbiology & biotechnology, 24(9), 1937-1942</td></tr><tr><td>Year:</td><td>2008</td></tr…	https://doi.org/10.1007/s11274-008-9701-y	-0.2647	0.4236	2	262	19	2	0.0798	2008	2	0.0798
752	powell (2008)	<table><tr><td>Authors:</td><td>powell, n; shilton, an; pratt, s; chisti, y</td></tr><tr><td>Title:</td><td>factors influencing luxury uptake of phosphorus by microalgae in waste stabilization ponds</td></tr><tr><td>Source:</td><td>environmental science & technology, 42(16), 5958-5962</td></tr><tr><td>Year:</td><td>2008</td></tr></table>	https://doi.org/10.1021/es703118s	0.3465	0.5544	7	29	11	85	3.3929	2008	85	3.3929
753	zheng (2008)	<table><tr><td>Authors:</td><td>zheng, b; long, tr</td></tr><tr><td>Title:</td><td>transformation of phosphorus in intermittent aerated biofilter under aerobic continuous feeding with long backwashing intervals</td></tr><tr><td>Source:</td><td>journal of hazardous materials, 156(1-3), 267-276</td></tr><tr><td>Year:</td><td>2008</td></tr></table>	https://doi.org/10.1016/j.jhazmat.2007.12.032	-0.4123	0.032	1	168	24	4	0.1597	2008	4	0.1597
754	kong (2008)	<table><tr><td>Authors:</td><td>kong, yh; xia, y; nielsen, ph</td></tr><tr><td>Title:</td><td>activity and identity of fermenting microorganisms in full-scale biological nutrient removing wastewater treatment plants</td></tr><tr><td>Source:</td><td>environmental microbiology, 10(8), 2008-2019</td></tr><tr><td>Year:</td><td>2008</td></tr></table>	https://doi.org/10.1111/j.1462-2920.2008.01617.x	0.9286	-0.4418	3	588	36	18	0.7185	2008	18	0.7185
755	mcllroy (2008)	<table><tr><td>Authors:</td><td>mcllroy, s; hoefel, d; schroeder, s; ahn, j; tillett, d; saint, c; seviour, rj</td></tr><tr><td>Title:</td><td>facs enrichment and identification of floc-associated alphaproteobacterial tetrad-forming organisms in an activated sludge community</td></tr><tr><td>Source:</td><td>fems microbiology letters, 285(1), 130-135</td></tr><tr><td>Year:</td><td>2008</td></tr></…	https://doi.org/10.1111/j.1574-6968.2008.01230.x	1.1104	-0.4555	3	559	25	2	0.0798	2008	2	0.0798
756	wilmes (2008a)	<table><tr><td>Authors:</td><td>wilmes, p; andersson, af; lefsrud, mg; wexler, m; shah, m; zhang, b; hettich, rl; bond, pl; verberkmoes, nc; banfield, jf</td></tr><tr><td>Title:</td><td>community proteogenomics highlights microbial strain-variant protein expression within activated sludge performing enhanced biological phosphorus removal</td></tr><tr><td>Source:</td><td>isme journal, 2(8), 853-86…	https://doi.org/10.1038/ismej.2008.38	1.2357	-0.4529	3	826	43	103	4.1113	2008	103	4.1113
757	gu (2008)	<table><tr><td>Authors:</td><td>gu, az; saunders, a; neethling, jb; stensel, hd; blackall, ll</td></tr><tr><td>Title:</td><td>functionally relevant microorganisms to enhanced biological phosphorus removal performance at full-scale wastewater treatment plants in the united states</td></tr><tr><td>Source:</td><td>water environment research, 80(8), 688-698</td></tr><tr><td>Year:</td><td>2008</td></t…	https://doi.org/10.2175/106143008x276741	0.2601	-0.3374	4	911	38	38	1.5168	2008	38	1.5168
758	an (2008)	<table><tr><td>Authors:</td><td>an, jy; kwon, jc; ahn, dw; shin, hs; won, sh; kim, bw</td></tr><tr><td>Title:</td><td>performance of a full-scale biofilm system retrofitted with an upflow multilayer bioreactor as a preanoxic reactor for advanced wastewater treatment</td></tr><tr><td>Source:</td><td>water environment research, 80(8), 757-765</td></tr><tr><td>Year:</td><td>2008</td></tr></table>	https://doi.org/10.2175/106143008x276723	-0.2258	0.4271	2	94	10	3	0.1197	2008	3	0.1197
759	zhang (2008b)	<table><tr><td>Authors:</td><td>zhang, c; chen, yg; randall, aa; gu, gw</td></tr><tr><td>Title:</td><td>anaerobic metabolic models for phosphorus- and glycogen-accumulating organisms with mixed acetic and propionic acids as carbon sources</td></tr><tr><td>Source:</td><td>water research, 42(14), 3745-3756</td></tr><tr><td>Year:</td><td>2008</td></tr></table>	https://doi.org/10.1016/j.watres.2008.06.025	0.1452	-0.2624	4	1042	35	25	0.9979	2008	25	0.9979
760	marti (2008b)	<table><tr><td>Authors:</td><td>marti, n; bouzas, a; seco, a; ferrer, j</td></tr><tr><td>Title:</td><td>struvite precipitation assessment in anaerobic digestion processes</td></tr><tr><td>Source:</td><td>chemical engineering journal, 141(1-3), 67-74</td></tr><tr><td>Year:</td><td>2008</td></tr></table>	https://doi.org/10.1016/j.cej.2007.10.023	-0.488	0.5419	7	229	18	56	2.2353	2008	56	2.2353
761	gloess (2008)	<table><tr><td>Authors:</td><td>gloess, s; grossart, hp; allgaier, m; ratering, s; hupfer, m</td></tr><tr><td>Title:</td><td>use of laser microdissection for phylogenetic characterization of polyphosphate-accumulating bacteria</td></tr><tr><td>Source:</td><td>applied and environmental microbiology, 74(13), 4231-4235</td></tr><tr><td>Year:</td><td>2008</td></tr></table>	https://doi.org/10.1128/aem.02545-07	0.7478	-0.6664	3	373	22	12	0.479	2008	12	0.479
762	pastor (2008)	<table><tr><td>Authors:</td><td>pastor, l; marti, n; bouzas, a; seco, a</td></tr><tr><td>Title:</td><td>sewage sludge management for phosphorus recovery as struvite in ebpr wastewater treatment plants</td></tr><tr><td>Source:</td><td>bioresource technology, 99(11), 4817-4824</td></tr><tr><td>Year:</td><td>2008</td></tr></table>	https://doi.org/10.1016/j.biortech.2007.09.054	-0.376	0.7079	7	172	20	39	1.5567	2008	39	1.5567
763	vaiopoulou (2008)	<table><tr><td>Authors:</td><td>vaiopoulou, e; aivasidis, a</td></tr><tr><td>Title:</td><td>a modified uct method for biological nutrient removal: configuration and performance</td></tr><tr><td>Source:</td><td>chemosphere, 72(7), 1062-1068</td></tr><tr><td>Year:</td><td>2008</td></tr></table>	https://doi.org/10.1016/j.chemosphere.2008.04.044	-0.2041	0.2171	2	253	12	33	1.3172	2008	33	1.3172
764	rezaee (2008)	<table><tr><td>Authors:</td><td>rezaee, a; nami, n; godini, h; solimani, m</td></tr><tr><td>Title:</td><td>biological phosphorus removal in a high performance single reactor</td></tr><tr><td>Source:</td><td>environmental engineering and management journal, 7(4), 369-372</td></tr><tr><td>Year:</td><td>2008</td></tr></table>		0.2451	0.5231	2	156	7	1	0.0399	2008	1	0.0399
765	kapdan (2008)	<table><tr><td>Authors:</td><td>kapdan, k; aslan, s</td></tr><tr><td>Title:</td><td>application of the stover-kincannon kinetic model to nitrogen removal by chlorella vulgaris in a continuously operated immobilized photobioreactor system</td></tr><tr><td>Source:</td><td>journal of chemical technology and biotechnology, 83(7), 998-1005</td></tr><tr><td>Year:</td><td>2008</td></tr></table>	https://doi.org/10.1002/jctb.1905	0.2799	1.0207	7	156	25	14	0.5588	2008	14	0.5588
766	torrico (2008)	<table><tr><td>Authors:</td><td>torrico, v; kuba, t; kusuda, t</td></tr><tr><td>Title:</td><td>optimization of internal bypass ratio for complete ammonium and phosphate removal in a dephanox-type two-sludge denitrification system</td></tr><tr><td>Source:</td><td>journal of environmental engineering-asce, 134(7), 536-542</td></tr><tr><td>Year:</td><td>2008</td></tr></table>	https://doi.org/10.1061/(asce)0733-9372(20080134:7(536)	-0.3379	0.004	2	433	14	6	0.2395	2008	6	0.2395
767	wang (2008b)	<table><tr><td>Authors:</td><td>wang, q; shao, y; huong, vtt; park, wj; park, jm; jeon, co</td></tr><tr><td>Title:</td><td>fine-scale population structure of accumulibacter phosphatis in enhanced biological phosphorus removal sludge</td></tr><tr><td>Source:</td><td>journal of microbiology and biotechnology, 18(7), 1290-1297</td></tr><tr><td>Year:</td><td>2008</td></tr></table>		0.7794	-0.6429	3	1005	35	3	0.1197	2008	3	0.1197
768	wang (2008c)	<table><tr><td>Authors:</td><td>wang, jf; zhao, ql; jin, wb; you, sj; zhang, jn</td></tr><tr><td>Title:</td><td>performance of biological phosphorus removal and characteristics of microbial community in the oxic-settling-anaerobic process by fish analysis</td></tr><tr><td>Source:</td><td>journal of zhejiang university-science a, 9(7), 1004-1010</td></tr><tr><td>Year:</td><td>2008</td></tr></table>	https://doi.org/10.1631/jzus.a0820064	0.4235	0.1128	6	555	16	5	0.1996	2008	5	0.1996
769	kim (2008a)	<table><tr><td>Authors:</td><td>kim, ds; jung, ns; park, ys</td></tr><tr><td>Title:</td><td>characteristics of nitrogen and phosphorus removal in sbr and sbbr with different ammonium loading rates</td></tr><tr><td>Source:</td><td>korean journal of chemical engineering, 25(4), 793-800</td></tr><tr><td>Year:</td><td>2008</td></tr></table>	https://doi.org/10.1007/s11814-008-0130-2	0.0599	0.1658	2	591	19	15	0.5987	2008	15	0.5987
770	xie (2008)	<table><tr><td>Authors:</td><td>xie, bz; wang, l; liu, h</td></tr><tr><td>Title:</td><td>using low intensity ultrasound to improve the efficiency of biological phosphorus removal</td></tr><tr><td>Source:</td><td>ultrasonics sonochemistry, 15(5), 775-781</td></tr><tr><td>Year:</td><td>2008</td></tr></table>	https://doi.org/10.1016/j.ultsonch.2008.02.001	0.2454	0.5009	6	510	23	37	1.4769	2008	37	1.4769
771	machnicka (2008)	<table><tr><td>Authors:</td><td>machnicka, a; grubel, k; suschka, j</td></tr><tr><td>Title:</td><td>enhanced biological phosphorus removal and recovery</td></tr><tr><td>Source:</td><td>water environment research, 80(7), 617-623</td></tr><tr><td>Year:</td><td>2008</td></tr></table>	https://doi.org/10.2175/106143008x268461	0.1178	-0.4609	3	411	17	14	0.5588	2008	14	0.5588
772	barat (2008a)	<table><tr><td>Authors:</td><td>barat, r; montoya, t; borras, l; ferrer, j; seco, a</td></tr><tr><td>Title:</td><td>interactions between calcium precipitation and the polyphosphate-accumulating bacteria metabolism</td></tr><tr><td>Source:</td><td>water research, 42(13), 3415-3424</td></tr><tr><td>Year:</td><td>2008</td></tr></table>	https://doi.org/10.1016/j.watres.2008.05.003	-0.1747	0.1083	7	1044	39	33	1.3172	2008	33	1.3172
773	yilmaz (2008b)	<table><tr><td>Authors:</td><td>yilmaz, g; lemaire, r; keller, j; yuan, z</td></tr><tr><td>Title:</td><td>simultaneous nitrification, denitrification, and phosphorus removal from nutrient-rich industrial wastewater using granular sludge</td></tr><tr><td>Source:</td><td>biotechnology and bioengineering, 100(3), 529-541</td></tr><tr><td>Year:</td><td>2008</td></tr></table>	https://doi.org/10.1002/bit.21774	0.2076	0.1861	2	1071	48	103	4.1113	2008	103	4.1113
774	de schryver (2008)	<table><tr><td>Authors:</td><td>de schryver, p; crab, r; defoirdt, t; boon, n; verstraete, w</td></tr><tr><td>Title:</td><td>the basics of bio-flocs technology: the added value for aquaculture</td></tr><tr><td>Source:</td><td>aquaculture, 277(3-4), 125-137</td></tr><tr><td>Year:</td><td>2008</td></tr></table>	https://doi.org/10.1016/j.aquaculture.2008.02.019	0.4624	0.2016	9	231	32	135	5.3887	2008	135	5.3887
775	seviour (2008a)	<table><tr><td>Authors:</td><td>seviour, rj; kragelund, c; kong, yh; eales, k; nielsen, jl; nielsen, ph</td></tr><tr><td>Title:</td><td>ecophysiology of the actinobacteria in activated sludge systems</td></tr><tr><td>Source:</td><td>antonie van leeuwenhoek international journal of general and molecular microbiology, 94(1), 21-33</td></tr><tr><td>Year:</td><td>2008</td></tr></table>	https://doi.org/10.1007/s10482-008-9226-2	1.086	-0.5629	3	775	76	29	1.1576	2008	29	1.1576
776	srivastava (2008)	<table><tr><td>Authors:</td><td>srivastava, s; srivastava, ak</td></tr><tr><td>Title:</td><td>biological phosphate removal by model based fed-batch cultivation of acinetobacter calcoaceticus</td></tr><tr><td>Source:</td><td>biochemical engineering journal, 40(2), 227-232</td></tr><tr><td>Year:</td><td>2008</td></tr></table>	https://doi.org/10.1016/j.bej.2007.12.011	-0.1102	-0.6555	10	160	16	6	0.2395	2008	6	0.2395
777	soejima (2008)	<table><tr><td>Authors:</td><td>soejima, k; matsumoto, s; ohgushi, s; naraki, k; terada, a; tsuneda, s; hirata, a</td></tr><tr><td>Title:</td><td>modeling and experimental study on the anaerobic/aerobic/anoxic process for simultaneous nitrogen and phosphorus removal: the effect of acetate addition</td></tr><tr><td>Source:</td><td>process biochemistry, 43(6), 605-614</td></tr><tr><td>Year:</td><td…	https://doi.org/10.1016/j.procbio.2008.01.022	0.0543	0.0399	2	1101	42	11	0.4391	2008	11	0.4391
778	monti (2008)	<table><tr><td>Authors:</td><td>monti, a; hall, er</td></tr><tr><td>Title:</td><td>comparison of nitrification rates in conventional and membrane-assisted biological nutrient removal processes</td></tr><tr><td>Source:</td><td>water environment research, 80(6), 497-506</td></tr><tr><td>Year:</td><td>2008</td></tr></table>	https://doi.org/10.2175/106143008x266751	-0.2263	0.4935	5	230	29	7	0.2794	2008	7	0.2794
779	kim (2008b)	<table><tr><td>Authors:</td><td>kim, yh; yoo, c; lee, ib</td></tr><tr><td>Title:</td><td>optimization of biological nutrient removal in a sbr using simulation-based iterative dynamic programming</td></tr><tr><td>Source:</td><td>chemical engineering journal, 139(1), 11-19</td></tr><tr><td>Year:</td><td>2008</td></tr></table>	https://doi.org/10.1016/j.cej.2007.07.070	-0.4782	0.5187	2	110	17	24	0.958	2008	24	0.958
780	deng (2008)	<table><tr><td>Authors:</td><td>deng, lw; zheng, p; chen, z; mahmood, q</td></tr><tr><td>Title:</td><td>improvement in post-treatment of digested swine wastewater</td></tr><tr><td>Source:</td><td>bioresource technology, 99(8), 3136-3145</td></tr><tr><td>Year:</td><td>2008</td></tr></table>	https://doi.org/10.1016/j.biortech.2007.05.061	-0.5578	0.2046	2	219	20	46	1.8361	2008	46	1.8361
781	ahn (2008a)	<table><tr><td>Authors:</td><td>ahn, ch; park, hd; lee, yo; park, jk</td></tr><tr><td>Title:</td><td>appearance of novel g-bacteria belonging to acidobacteria in a dairy wastewater treatment plant</td></tr><tr><td>Source:</td><td>environmental technology, 29(5), 497-504</td></tr><tr><td>Year:</td><td>2008</td></tr></table>	https://doi.org/10.1080/09593330801984530	0.5821	-0.5047	3	841	28	3	0.1197	2008	3	0.1197
782	ryu (2008a)	<table><tr><td>Authors:</td><td>ryu, sh; lee, ds; park, m; wang, q; jang, hh; park, w; jeon, co</td></tr><tr><td>Title:</td><td>caenimonas koreensis gen. nov., sp nov., isolated from activated sludge</td></tr><tr><td>Source:</td><td>international journal of systematic and evolutionary microbiology, 58, 1064-1068</td></tr><tr><td>Year:</td><td>2008</td></tr></table>	https://doi.org/10.1099/ijs.0.65416-0	1.2011	-1.2521	3	82	29	11	0.4391	2008	11	0.4391
783	forrest (2008)	<table><tr><td>Authors:</td><td>forrest, al; fattah, kp; mavinic, ds; koch, fa</td></tr><tr><td>Title:</td><td>optimizing struvite production for phosphate recovery in wwtp</td></tr><tr><td>Source:</td><td>journal of environmental engineering-asce, 134(5), 395-402</td></tr><tr><td>Year:</td><td>2008</td></tr></table>	https://doi.org/10.1061/(asce)0733-9372(2008)134:5(395)	-0.5858	0.5616	7	90	22	36	1.437	2008	36	1.437
784	schuler (2008)	<table><tr><td>Authors:</td><td>schuler, aj; xiao, y</td></tr><tr><td>Title:</td><td>predicted distributed state effects on enhanced biological phosphorus removal in a 5-stage bardenpho wastewater treatment configuration</td></tr><tr><td>Source:</td><td>water environment research, 80(5), 454-463</td></tr><tr><td>Year:</td><td>2008</td></tr></table>	https://doi.org/10.2175/106143008x266797	-0.0612	0.1199	5	509	10	5	0.1996	2008	5	0.1996
785	lopez-vazquez (2008b)	<table><tr><td>Authors:</td><td>lopez-vazquez, cm; hooijmans, cm; brdjanovic, d; gijzen, hj; van loosdrecht, mcm</td></tr><tr><td>Title:</td><td>factors affecting the microbial populations at full-scale enhanced biological phosphorus removal (ebpr) wastewater treatment plants in the netherlands</td></tr><tr><td>Source:</td><td>water research, 42(10-11), 2349-2360</td></tr><tr><td>Year:</td><td>20…	https://doi.org/10.1016/j.watres.2008.01.001	0.3882	-0.1586	4	1079	51	79	3.1534	2008	79	3.1534
786	zhou (2008b)	<table><tr><td>Authors:</td><td>zhou, y; pijuan, m; zeng, rj; lu, hb; yuan, zg</td></tr><tr><td>Title:</td><td>could polyphosphate-accumulating organisms (paos) be glycogen-accumulating organisms (gaos)?</td></tr><tr><td>Source:</td><td>water research, 42(10-11), 2361-2368</td></tr><tr><td>Year:</td><td>2008</td></tr></table>	https://doi.org/10.1016/j.watres.2008.01.003	0.3138	-0.2558	4	1043	29	57	2.2752	2008	57	2.2752
787	wang (2008d)	<table><tr><td>Authors:</td><td>wang, xl; zeng, rj; dai, y; peng, yz; yuan, zg</td></tr><tr><td>Title:</td><td>the denitrification capability of cluster 1 defluviioccus vanus-related glycogen-accumulating organisms</td></tr><tr><td>Source:</td><td>biotechnology and bioengineering, 99(6), 1329-1336</td></tr><tr><td>Year:</td><td>2008</td></tr></table>	https://doi.org/10.1002/bit.21711	0.7668	-0.2805	4	650	19	16	0.6387	2008	16	0.6387
788	xia (2008)	<table><tr><td>Authors:</td><td>xia, y; kong, yh; thomsen, tr; nielsen, ph</td></tr><tr><td>Title:</td><td>identification and ecophysiological characterization of epiphytic protein-hydrolyzing saprospiraceae ("candidatus epiflobacter" spp.) in activated sludge</td></tr><tr><td>Source:</td><td>applied and environmental microbiology, 74(7), 2229-2238</td></tr><tr><td>Year:</td><td>2008</td></tr></t…	https://doi.org/10.1128/aem.02502-07	1.2777	-0.5979	3	391	37	64	2.5546	2008	64	2.5546
789	seviour (2008b)	<table><tr><td>Authors:</td><td>seviour, rj; mcilroy, s</td></tr><tr><td>Title:</td><td>the microbiology of phosphorus removal in activated sludge processes - the current state of play</td></tr><tr><td>Source:</td><td>journal of microbiology, 46(2), 115-124</td></tr><tr><td>Year:</td><td>2008</td></tr></table>	https://doi.org/10.1007/s12275-008-0051-0	0.8911	-0.3263	3	984	57	20	0.7983	2008	20	0.7983
790	su (2008)	<table><tr><td>Authors:</td><td>su, ym; makinia, j; pagilla, kr</td></tr><tr><td>Title:</td><td>estimation of autotrophic maximum specific growth rate constant - experience from the long-term operation of a laboratory-scale sequencing batch reactor system</td></tr><tr><td>Source:</td><td>water environment research, 80(4), 355-366</td></tr><tr><td>Year:</td><td>2008</td></tr></table>	https://doi.org/10.2175/106143007x221436	-0.4993	0.3357	5	437	35	5	0.1996	2008	5	0.1996
791	wilmes (2008b)	<table><tr><td>Authors:</td><td>wilmes, p; wexler, m; bond, pl</td></tr><tr><td>Title:</td><td>metaproteomics provides functional insight into activated sludge wastewater treatment</td></tr><tr><td>Source:</td><td>plos one, 3(3)</td></tr><tr><td>Year:</td><td>2008</td></tr></table>	https://doi.org/10.1371/journal.pone.0001778	1.1577	-0.4905	3	888	47	92	3.6723	2008	92	3.6723
792	broughton (2008)	<table><tr><td>Authors:</td><td>broughton, a; pratt, s; shilton, a</td></tr><tr><td>Title:</td><td>enhanced biological phosphorus removal for high-strength wastewater with a low rbcod : p ratio</td></tr><tr><td>Source:</td><td>bioresource technology, 99(5), 1236-1241</td></tr><tr><td>Year:</td><td>2008</td></tr></table>	https://doi.org/10.1016/j.biortech.2007.02.013	0.0263	-0.0555	2	1046	28	43	1.7164	2008	43	1.7164
794	chowdhury (2008)	<table><tr><td>Authors:</td><td>chowdhury, n; nakhla, g; zhu, j</td></tr><tr><td>Title:</td><td>load maximization of a liquid-solid circulating fluidized bed bioreactor for nitrogen removal from synthetic municipal wastewater</td></tr><tr><td>Source:</td><td>chemosphere, 71(5), 807-815</td></tr><tr><td>Year:</td><td>2008</td></tr></table>	https://doi.org/10.1016/j.chemosphere.2007.11.070	-0.4573	0.5741	2	119	27	21	0.8382	2008	21	0.8382
795	katz (2008)	<table><tr><td>Authors:</td><td>katz, i; dosoretz, cg</td></tr><tr><td>Title:</td><td>desalination of domestic wastewater effluents: phosphate removal as pretreatment</td></tr><tr><td>Source:</td><td>desalination, 222(1-3), 230-242</td></tr><tr><td>Year:</td><td>2008</td></tr></table>	https://doi.org/10.1016/j.desal.2007.01.160	-0.1132	0.3664	7	73	9	36	1.437	2008	36	1.437
796	yuan (2008)	<table><tr><td>Authors:</td><td>yuan, lm; zhang, cy; zhang, yq; ding, y; xi, dl</td></tr><tr><td>Title:</td><td>biological nutrient removal using an alternating of anoxic and anaerobic membrane bioreactor (aaam) process</td></tr><tr><td>Source:</td><td>desalination, 221(1-3), 566-575</td></tr><tr><td>Year:</td><td>2008</td></tr></table>	https://doi.org/10.1016/j.desal.2007.01.118	-0.0169	0.5463	5	111	11	29	1.1576	2008	29	1.1576
797	ahn (2008b)	<table><tr><td>Authors:</td><td>ahn, ch; park, jk</td></tr><tr><td>Title:</td><td>critical factors affecting biological phosphorus removal in dairy wastewater treatment plants</td></tr><tr><td>Source:</td><td>ksce journal of civil engineering, 12(2), 99-107</td></tr><tr><td>Year:</td><td>2008</td></tr></table>	https://doi.org/10.1007/s12205-008-0099-8	-0.1694	-0.0283	4	784	26	5	0.1996	2008	5	0.1996
798	ersu (2008a)	<table><tr><td>Authors:</td><td>ersu, c; arslankaya, e; ong, sk; fox, d; aldrich, l; copeman, j</td></tr><tr><td>Title:</td><td>cation of a full-scale sequencing batch reactor operational mode for biological nutrient removal</td></tr><tr><td>Source:</td><td>water environment research, 80(3), 257-266</td></tr><tr><td>Year:</td><td>2008</td></tr></table>	https://doi.org/10.2175/106143007x221337	-0.3431	0.2305	2	432	18	3	0.1197	2008	3	0.1197
799	ersu (2008b)	<table><tr><td>Authors:</td><td>ersu, cb; ong, sk; arslankaya, e; brown, p</td></tr><tr><td>Title:</td><td>comparison of recirculation configurations for biological nutrient removal in a membrane bioreactor</td></tr><tr><td>Source:</td><td>water research, 42(6-7), 1651-1663</td></tr><tr><td>Year:</td><td>2008</td></tr></table>	https://doi.org/10.1016/j.watres.2007.10.022	-0.1212	0.5715	5	80	10	23	0.9181	2008	23	0.9181
800	hongbo (2008)	<table><tr><td>Authors:</td><td>hongbo, l; liping, s; siqing, x</td></tr><tr><td>Title:</td><td>an efficient dpb utilization process: the modified a(2)n process</td></tr><tr><td>Source:</td><td>biochemical engineering journal, 38(2), 158-163</td></tr><tr><td>Year:</td><td>2008</td></tr></table>	https://doi.org/10.1016/j.bej.2007.06.016	-0.2068	0.0506	2	512	10	3	0.1197	2008	3	0.1197
801	han (2008a)	<table><tr><td>Authors:</td><td>han, zy; wu, wx; zhu, j; chen, yx</td></tr><tr><td>Title:</td><td>oxidization-reduction potential and ph for optimization of nitrogen removal in a twice-fed sequencing batch reactor treating pig slurry</td></tr><tr><td>Source:</td><td>biosystems engineering, 99(2), 273-281</td></tr><tr><td>Year:</td><td>2008</td></tr></table>	https://doi.org/10.1016/j.biosystemseng.2007.09.013	-0.3571	0.4225	2	275	33	11	0.4391	2008	11	0.4391
802	lemaire (2008)	<table><tr><td>Authors:</td><td>lemaire, r; yuan, z; blackall, ll; crocetti, gr</td></tr><tr><td>Title:</td><td>microbial distribution of accumulibacter spp. and competibacter spp. in aerobic granules from a lab-scale biological nutrient removal system</td></tr><tr><td>Source:</td><td>environmental microbiology, 10(2), 354-363</td></tr><tr><td>Year:</td><td>2008</td></tr></table>	https://doi.org/10.1111/j.1462-2920.2007.01456.x	0.3839	0.0801	2	1007	45	46	1.8361	2008	46	1.8361
803	kunin (2008)	<table><tr><td>Authors:</td><td>kunin, v; he, s; warnecke, f; peterson, sb; martin, hg; haynes, m; ivanova, n; blackall, ll; breitbart, m; rohwer, f; mcmahon, kd; hugenholtz, p</td></tr><tr><td>Title:</td><td>a bacterial metapopulation adapts locally to phage predation despite global dispersal</td></tr><tr><td>Source:</td><td>genome research, 18(2), 293-297</td></tr><tr><td>Year:</td><td>2008</td…	https://doi.org/10.1101/gr.6835308	1.3588	-0.4858	3	503	18	94	3.7521	2008	94	3.7521
804	he (2008)	<table><tr><td>Authors:</td><td>he, s; gu, az; mcmahon, kd</td></tr><tr><td>Title:</td><td>progress toward understanding the distribution of accumulibacter among full-scale enhanced biological phosphorus removal systems</td></tr><tr><td>Source:</td><td>microbial ecology, 55(2), 229-236</td></tr><tr><td>Year:</td><td>2008</td></tr></table>	https://doi.org/10.1007/s00248-007-9270-x	0.28	-0.3023	3	985	28	47	1.8761	2008	47	1.8761
805	puig (2008)	<table><tr><td>Authors:</td><td>puig, s; coma, m; monclus, h; van loosdrecht, mcm; colprim, j; balaguer, md</td></tr><tr><td>Title:</td><td>selection between alcohols and volatile fatty acids as external carbon sources for ebpr</td></tr><tr><td>Source:</td><td>water research, 42(3), 557-566</td></tr><tr><td>Year:</td><td>2008</td></tr></table>	https://doi.org/10.1016/j.watres.2007.07.050	0.1869	0.02	4	890	34	46	1.8361	2008	46	1.8361
806	alasino (2008)	<table><tr><td>Authors:</td><td>alasino, n; mussati, mc; scenna, n; aguirre, p</td></tr><tr><td>Title:</td><td>combined nitrogen and phosphorus removal. model-based process optimization</td></tr><tr><td>Source:</td><td>18th european symposium on computer aided process engineering, 25, 163-168</td></tr><tr><td>Year:</td><td>2008</td></tr></table>		-0.6358	0.6738	5	95	7	1	0.0399	2008	1	0.0399
807	kim (2008c)	<table><tr><td>Authors:</td><td>kim, mh; yoo, ck</td></tr><tr><td>Title:</td><td>a systematic process optimization method for advanced environmental process</td></tr><tr><td>Source:</td><td>2008 international conference on control, automation and systems, vols 1-4, , 2254-2259</td></tr><tr><td>Year:</td><td>2008</td></tr></table>		-0.888	1.1489	5	47	21	1	0.0399	2008	1	0.0399
812	pijuan (2008)	<table><tr><td>Authors:</td><td>pijuan, m; oehmen, a; baeza, ja; casas, c; yuan, z</td></tr><tr><td>Title:</td><td>characterizing the biochemical activity of full-scale enhanced biological phosphorus removal systems: a comparison with metabolic models</td></tr><tr><td>Source:</td><td>biotechnology and bioengineering, 99(1), 170-179</td></tr><tr><td>Year:</td><td>2008</td></tr></table>	https://doi.org/10.1002/bit.21502	0.2032	-0.2083	4	1101	34	29	1.1576	2008	29	1.1576
813	ryu (2008b)	<table><tr><td>Authors:</td><td>ryu, hd; kim, d; kim, ky; lee, si</td></tr><tr><td>Title:</td><td>enhancement of nitrogen removal in a modified dephanox process</td></tr><tr><td>Source:</td><td>environmental engineering science, 25(4), 601-613</td></tr><tr><td>Year:</td><td>2008</td></tr></table>	https://doi.org/10.1089/ees.2007.0008	-0.3157	-0.0345	2	454	18	5	0.1996	2008	5	0.1996
814	burow (2008b)	<table><tr><td>Authors:</td><td>burow, lc; mabbett, an; mcewan, ag; bond, pl; blackall, ll</td></tr><tr><td>Title:</td><td>bioenergetic models for acetate and phosphate transport in bacteria important in enhanced biological phosphorus removal</td></tr><tr><td>Source:</td><td>environmental microbiology, 10(1), 87-98</td></tr><tr><td>Year:</td><td>2008</td></tr></table>	https://doi.org/10.1111/j.1462-2920.2007.01432.x	0.8255	-0.3943	4	771	35	25	0.9979	2008	25	0.9979
815	ferrer (2008)	<table><tr><td>Authors:</td><td>ferrer, j; seco, a; serralta, j; ribes, j; manga, j; asensi, e; morenilla, jj; llavador, f</td></tr><tr><td>Title:</td><td>desass: a software tool for designing, simulating and optimising wwtps</td></tr><tr><td>Source:</td><td>environmental modelling & software, 23(1), 19-26</td></tr><tr><td>Year:</td><td>2008</td></tr></table>	https://doi.org/10.1016/j.envsoft.2007.04.005	-0.5198	0.541	5	213	19	36	1.437	2008	36	1.437
816	montoya (2008)	<table><tr><td>Authors:</td><td>montoya, t; borras, l; aguado, d; ferrer, j; seco, a</td></tr><tr><td>Title:</td><td>detection and prevention of enhanced biological phosphorus removal deterioration caused by zoogloea overabundance</td></tr><tr><td>Source:</td><td>environmental technology, 29(1), 35-42</td></tr><tr><td>Year:</td><td>2008</td></tr></table>	https://doi.org/10.1080/09593330802008560	0.0454	-0.0561	2	600	14	5	0.1996	2008	5	0.1996
817	hupfer (2008)	<table><tr><td>Authors:</td><td>hupfer, m; gloss, s; schmieder, p; grossart, hp</td></tr><tr><td>Title:</td><td>methods for detection and quantification of polyphosphate and polyphosphate accumulating microorganisms in aquatic sediments</td></tr><tr><td>Source:</td><td>international review of hydrobiology, 93(1), 1-30</td></tr><tr><td>Year:</td><td>2008</td></tr></table>	https://doi.org/10.1002/iroh.200610935	0.0592	-0.7102	3	1083	108	28	1.1176	2008	28	1.1176
818	aguado (2008b)	<table><tr><td>Authors:</td><td>aguado, d; ferrer, a; seco, a; ferrer, j</td></tr><tr><td>Title:</td><td>using unfold-pica for batch-to-batch start-up process understanding and steady-state identification in a sequencing batch reactor</td></tr><tr><td>Source:</td><td>journal of chemometrics, 22(1-2), 81-90</td></tr><tr><td>Year:</td><td>2008</td></tr></table>	https://doi.org/10.1002/cem.1104	-0.3688	0.5396	2	38	7	7	0.2794	2008	7	0.2794
819	choi (2008a)	<table><tr><td>Authors:</td><td>choi, e; yu, y; cui, m; yun, z; min, k</td></tr><tr><td>Title:</td><td>effect of biologically mediated ph change on phosphorus removal in bnr system for piggery waste treatment</td></tr><tr><td>Source:</td><td>journal of environmental science and health part a-toxic/hazardous substances & environmental engineering, 43(2), 154-160</td></tr><tr><td>Year:</td><td>2008…	https://doi.org/10.1080/10934520701781269	-0.4502	0.2742	2	64	9	3	0.1197	2008	3	0.1197
820	han (2008b)	<table><tr><td>Authors:</td><td>han, zy; wu, wx; ding, y; zhu, j; chen, yx</td></tr><tr><td>Title:</td><td>optimization of main factors associated with nitrogen removal in hybrid sludge sequencing batch reactor with step-feeding of swine wastewater</td></tr><tr><td>Source:</td><td>journal of environmental science and health part a-toxic/hazardous substances & environmental engineering, 43(2), 161…	https://doi.org/10.1080/10934520701781533	0.1269	0.405	2	348	49	7	0.2794	2008	7	0.2794
821	fongsatitkul (2008b)	<table><tr><td>Authors:</td><td>fongsatitkul, p; wareham, dg; elefsiniotis, p</td></tr><tr><td>Title:</td><td>the influence of organic loading and anoxic/oxic times on the removal of carbon, nitrogen and phosphorus from a wastewater treated in a sequencing batch reactor</td></tr><tr><td>Source:</td><td>journal of environmental science and health part a-toxic/hazardous substances & environmental e…	https://doi.org/10.1080/10934520801959880	-0.3019	0.3652	2	444	30	6	0.2395	2008	6	0.2395
822	kritsunankul (2008)	<table><tr><td>Authors:</td><td>kritsunankul, c; wantawin, c</td></tr><tr><td>Title:</td><td>partial nutrient removal under insufficient organic carbon from digested swine wastewater in sequencing batch biofilm reactor</td></tr><tr><td>Source:</td><td>journal of environmental science and health part a-toxic/hazardous substances & environmental engineering, 43(9), 1085-1092</td></tr><tr><td>Year:<…	https://doi.org/10.1080/10934520802060092	-0.1852	0.2348	2	561	29	2	0.0798	2008	2	0.0798
823	peng (2008)	<table><tr><td>Authors:</td><td>peng, yz; hou, hx; wang, sy; cui, yw; yuan, zg</td></tr><tr><td>Title:</td><td>nitrogen and phosphorus removal in pilot-scale anaerobic-anoxic oxidation ditch system</td></tr><tr><td>Source:</td><td>journal of environmental sciences, 20(4), 398-403</td></tr><tr><td>Year:</td><td>2008</td></tr></table>	https://doi.org/10.1016/s1001-0742(08)62070-7	0.0325	0.2248	2	617	15	26	1.0378	2008	26	1.0378
824	lim (2008b)	<table><tr><td>Authors:</td><td>lim, sj; kim, ey; ahn, yh; chang, hn</td></tr><tr><td>Title:</td><td>biological nutrient removal with volatile fatty acids from food wastes in sequencing batch reactor</td></tr><tr><td>Source:</td><td>korean journal of chemical engineering, 25(1), 129-133</td></tr><tr><td>Year:</td><td>2008</td></tr></table>	https://doi.org/10.1007/s11814-008-0023-4	-0.5871	0.1781	2	504	21	16	0.6387	2008	16	0.6387
825	choi (2008b)	<table><tr><td>Authors:</td><td>choi, e; park, jb; yun, z; min, ks</td></tr><tr><td>Title:</td><td>design implications on denitrifying pao in bnr plant</td></tr><tr><td>Source:</td><td>ksce journal of civil engineering, 12(1), 9-14</td></tr><tr><td>Year:</td><td>2008</td></tr></table>	https://doi.org/10.1007/s12205-008-8009-7	-0.1302	0.0318	2	696	10	3	0.1197	2008	3	0.1197
826	tsuno (2008)	<table><tr><td>Authors:</td><td>tsuno, h; arakawa, k; kato, y; nagare, h</td></tr><tr><td>Title:</td><td>advanced sewage treatment with ozone under excess sludge reduction, disinfection and removal of edcs</td></tr><tr><td>Source:</td><td>ozone-science & engineering, 30(3), 238-245</td></tr><tr><td>Year:</td><td>2008</td></tr></table>	https://doi.org/10.1080/01919510802070710	-0.0478	0.7059	6	44	6	12	0.479	2008	12	0.479
827	hou (2008)	<table><tr><td>Authors:</td><td>hou, hx; wang, sy; peng, yz; wang, g; yuan, zg; wang, yz</td></tr><tr><td>Title:</td><td>short term effect of carbon source to phosphorus release in enhanced biological phosphorus removal process</td></tr><tr><td>Source:</td><td>proceedings of the 2nd international conference on asian-european environmental technology and knowledge transfer, , 339-344</td></tr><tr>…		0.1813	0.0186	2	700	15	1	0.0399	2008	1	0.0399
831	zhang (2008c)	<table><tr><td>Authors:</td><td>zhang, y; allen, dg</td></tr><tr><td>Title:</td><td>the effect of short-term dissolved oxygen transients on activated sludge</td></tr><tr><td>Source:</td><td>water quality research journal of canada, 43(2-3), 201-210</td></tr><tr><td>Year:</td><td>2008</td></tr></table>		0.4123	0.1944	9	234	23	3	0.1197	2008	3	0.1197
832	ahmed (2008)	<table><tr><td>Authors:</td><td>ahmed, z; lim, br; cho, j; song, kg; kim, kp; ahn, kh</td></tr><tr><td>Title:</td><td>biological nitrogen and phosphorus removal and changes in microbial community structure in a membrane bioreactor: effect of different carbon sources</td></tr><tr><td>Source:</td><td>water research, 42(1-2), 198-210</td></tr><tr><td>Year:</td><td>2008</td></tr></table>	https://doi.org/10.1016/j.watres.2007.06.062	0.3853	-0.1394	5	827	49	41	1.6366	2008	41	1.6366
833	abegglen (2008)	<table><tr><td>Authors:</td><td>abegglen, c; ospelt, m; siegrist, h</td></tr><tr><td>Title:</td><td>biological nutrient removal in a small-scale mbr treating household wastewater</td></tr><tr><td>Source:</td><td>water research, 42(1-2), 338-346</td></tr><tr><td>Year:</td><td>2008</td></tr></table>	https://doi.org/10.1016/j.watres.2007.07.020	-0.183	0.475	5	187	15	57	2.2752	2008	57	2.2752
834	oshiki (2008)	<table><tr><td>Authors:</td><td>oshiki, m; onuki, m; satoh, h; mino, t</td></tr><tr><td>Title:</td><td>pha-accumulating microorganisms in full-scale wastewater treatment plants</td></tr><tr><td>Source:</td><td>water science and technology, 58(1), 13-20</td></tr><tr><td>Year:</td><td>2008</td></tr></table>	https://doi.org/10.2166/wst.2008.652	0.6714	-0.4031	3	768	23	18	0.7185	2008	18	0.7185
835	bengtsson (2008)	<table><tr><td>Authors:</td><td>bengtsson, s; werker, a; welander, t</td></tr><tr><td>Title:</td><td>production of polyhydroxyalkanoates by glycogen accumulating organisms treating a paper mill wastewater</td></tr><tr><td>Source:</td><td>water science and technology, 58(2), 323-330</td></tr><tr><td>Year:</td><td>2008</td></tr></table>	https://doi.org/10.2166/wst.2008.381	0.6969	-0.2175	4	708	19	29	1.1576	2008	29	1.1576
836	barat (2008b)	<table><tr><td>Authors:</td><td>barat, r; montoya, t; borras, l; ferrer, j; seco, a</td></tr><tr><td>Title:</td><td>calcium phosphate precipitation in a sbr operated for ebpr: interactions with the biological process</td></tr><tr><td>Source:</td><td>water science and technology, 58(2), 427-433</td></tr><tr><td>Year:</td><td>2008</td></tr></table>	https://doi.org/10.2166/wst.2008.404	-0.2096	0.0329	7	793	24	3	0.1197	2008	3	0.1197
837	zhao (2008b)	<table><tr><td>Authors:</td><td>zhao, ch; peng, yz; wang, sy; tang, xg</td></tr><tr><td>Title:</td><td>influence of wastewater composition on biological nutrient removal in unifed sbr process</td></tr><tr><td>Source:</td><td>water science and technology, 58(4), 803-810</td></tr><tr><td>Year:</td><td>2008</td></tr></table>	https://doi.org/10.2166/wst.2008.392	-0.1626	0.238	2	477	9	5	0.1996	2008	5	0.1996
838	thomas (2008)	<table><tr><td>Authors:</td><td>thomas, mp</td></tr><tr><td>Title:</td><td>the secret to achieving reliable biological phosphorus removal</td></tr><tr><td>Source:</td><td>water science and technology, 58(6), 1231-1236</td></tr><tr><td>Year:</td><td>2008</td></tr></table>	https://doi.org/10.2166/wst.2008.477	0.6174	-0.0704	4	657	33	10	0.3992	2008	10	0.3992
839	erdal (2008)	<table><tr><td>Authors:</td><td>erdal, ug; erdal, zk; daigger, gt; randall, cw</td></tr><tr><td>Title:</td><td>is it pao-gao competition or metabolic shift in ebpr system? evidence from an experimental study</td></tr><tr><td>Source:</td><td>water science and technology, 58(6), 1329-1334</td></tr><tr><td>Year:</td><td>2008</td></tr></table>	https://doi.org/10.2166/wst.2008.734	-0.2718	-0.3368	1	815	15	18	0.7185	2008	18	0.7185
840	van nieuwenhuijzen (2008)	<table><tr><td>Authors:</td><td>van nieuwenhuijzen, af; van bentem, agn; buunnen, a; reitsma, ba; uijterlinde, ca</td></tr><tr><td>Title:</td><td>the limits and ultimate possibilities of technology of the activated sludge process</td></tr><tr><td>Source:</td><td>water science and technology, 58(8), 1671-1677</td></tr><tr><td>Year:</td><td>2008</td></tr></table>	https://doi.org/10.2166/wst.2008.545	0.1891	-1.4251	3	2	1	3	0.1197	2008	3	0.1197
841	cheon (2008)	<table><tr><td>Authors:</td><td>cheon, sp; kim, s; kim, j; kim, c</td></tr><tr><td>Title:</td><td>learning bayesian networks based diagnosis system for wastewater treatment process with sensor data</td></tr><tr><td>Source:</td><td>water science and technology, 58(12), 2381-2393</td></tr><tr><td>Year:</td><td>2008</td></tr></table>	https://doi.org/10.2166/wst.2008.839	-0.6045	0.5591	5	3	1	3	0.1197	2008	3	0.1197
842	vargas (2008)	<table><tr><td>Authors:</td><td>vargas, m; guisasola, a; lafuente, j; casas, c; baeza, ja</td></tr><tr><td>Title:</td><td>on-line titrimetric monitoring of anaerobic-anoxic ebpr processes</td></tr><tr><td>Source:</td><td>water science and technology, 57(8), 1149-1154</td></tr><tr><td>Year:</td><td>2008</td></tr></table>	https://doi.org/10.2166/wst.2008.140	0.2318	0.231	2	412	11	11	0.4391	2008	11	0.4391
843	hu (2007a)	<table><tr><td>Authors:</td><td>hu, zr; wentzel, mc; ekama, ga</td></tr><tr><td>Title:</td><td>a general kinetic model for biological nutrient removal activated sludge systems: model development</td></tr><tr><td>Source:</td><td>biotechnology and bioengineering, 98(6), 1242-1258</td></tr><tr><td>Year:</td><td>2007</td></tr></table>	https://doi.org/10.1002/bit.21508	-0.5477	-0.014	1	890	51	27	0.885	2007	27	0.885
844	hu (2007b)	<table><tr><td>Authors:</td><td>hu, zr; wentzel, mc; ekama, ga</td></tr><tr><td>Title:</td><td>a general kinetic model for biological nutrient removal activated sludge systems: model evaluation</td></tr><tr><td>Source:</td><td>biotechnology and bioengineering, 98(6), 1259-1275</td></tr><tr><td>Year:</td><td>2007</td></tr></table>	https://doi.org/10.1002/bit.21507	-0.6779	-0.0099	1	579	25	10	0.3278	2007	10	0.3278
847	kim (2007a)	<table><tr><td>Authors:</td><td>kim, th; kim, th; yu, s; nam, yk; choi, dk; lee, sr; lee, mj</td></tr><tr><td>Title:</td><td>solubilization of waste activated sludge with alkaline treatment and gamma ray irradiation</td></tr><tr><td>Source:</td><td>journal of industrial and engineering chemistry, 13(7), 1149-1153</td></tr><tr><td>Year:</td><td>2007</td></tr></table>		-0.0287	0.6925	6	298	19	13	0.4261	2007	13	0.4261
848	fukushima (2007)	<table><tr><td>Authors:</td><td>fukushima, t; uda, n; okamoto, m; onuki, m; satoh, h; mino, t</td></tr><tr><td>Title:</td><td>abundance of candidatus 'accumulibacter phosphatis' in enhanced biological phosphorus removal activated sludge acclimatized with different carbon sources</td></tr><tr><td>Source:</td><td>microbes and environments, 22(4), 346-354</td></tr><tr><td>Year:</td><td>2007</td></tr…	https://doi.org/10.1264/jsme2.22.346	0.6911	-0.5065	3	747	22	17	0.5572	2007	17	0.5572
849	ryazanova (2007)	<table><tr><td>Authors:</td><td>ryazanova, lp; smirnov, av; kulakovskaya, tv; kulaev, is</td></tr><tr><td>Title:</td><td>decrease of phosphate concentration in the medium by brevibacterium casei cells</td></tr><tr><td>Source:</td><td>microbiology, 76(6), 663-668</td></tr><tr><td>Year:</td><td>2007</td></tr></table>	https://doi.org/10.1134/s0026261707060033	0.4476	-0.794	7	299	16	1	0.0328	2007	1	0.0328
850	kong (2007)	<table><tr><td>Authors:</td><td>kong, yh; xia, y; nielsen, jl; nielsen, ph</td></tr><tr><td>Title:</td><td>structure and function of the microbial community in a full-scale enhanced biological phosphorus removal plant</td></tr><tr><td>Source:</td><td>microbiology-sgm, 153, 4061-4073</td></tr><tr><td>Year:</td><td>2007</td></tr></table>	https://doi.org/10.1099/mic.0.2007/007245-0	1.1301	-0.574	3	740	56	74	2.4255	2007	74	2.4255
851	yang (2007)	<table><tr><td>Authors:</td><td>yang, y; zhao, yq; babatunde, ao; kearney, p</td></tr><tr><td>Title:</td><td>co-conditioning of the anaerobic digested sludge of a municipal wastewater treatment plant with alum sludge: benefit of phosphorus reduction in reject water</td></tr><tr><td>Source:</td><td>water environment research, 79(13), 2468-2476</td></tr><tr><td>Year:</td><td>2007</td></tr></table>	https://doi.org/10.2175/106143007x184753	-0.5405	0.1054	2	386	13	10	0.3278	2007	10	0.3278
852	oehmen (2007a)	<table><tr><td>Authors:</td><td>oehmen, a; zeng, rj; keller, j; yuan, zg</td></tr><tr><td>Title:</td><td>modeling the aerobic metabolism of polyphosphate-accumulating organisms enriched with propionate as a carbon source</td></tr><tr><td>Source:</td><td>water environment research, 79(13), 2477-2486</td></tr><tr><td>Year:</td><td>2007</td></tr></table>	https://doi.org/10.2175/106143007x184717	0.2662	-0.098	4	852	23	14	0.4589	2007	14	0.4589
853	lopez-vazquez (2007a)	<table><tr><td>Authors:</td><td>lopez-vazquez, cm; hooijmans, cm; brdjanovic, d; gijzen, hj; van loosdrecht, mcm</td></tr><tr><td>Title:</td><td>a practical method for quantification of phosphorus- and glycogen-accumulating organism populations in activated sludge systems</td></tr><tr><td>Source:</td><td>water environment research, 79(13), 2487-2498</td></tr><tr><td>Year:</td><td>2007</td></tr></…	https://doi.org/10.2175/106143007x220798	0.2014	-0.1045	4	1161	46	27	0.885	2007	27	0.885
854	lu (2007a)	<table><tr><td>Authors:</td><td>lu, hb; keller, j; yuan, zg</td></tr><tr><td>Title:</td><td>endogenous metabolism of candidatus accumulibacter phosphatis under various starvation conditions</td></tr><tr><td>Source:</td><td>water research, 41(20), 4646-4656</td></tr><tr><td>Year:</td><td>2007</td></tr></table>	https://doi.org/10.1016/j.watres.2007.06.046	0.1259	-0.0658	4	810	31	44	1.4422	2007	44	1.4422
855	mcmahon (2007)	<table><tr><td>Authors:</td><td>mcmahon, kd; yilmaz, s; he, sm; gall, dl; jenkins, d; keasling, jd</td></tr><tr><td>Title:</td><td>polyphosphate kinase genes from full-scale activated sludge plants</td></tr><tr><td>Source:</td><td>applied microbiology and biotechnology, 77(1), 167-173</td></tr><tr><td>Year:</td><td>2007</td></tr></table>	https://doi.org/10.1007/s00253-007-1122-6	0.9244	-0.5588	3	624	27	41	1.3439	2007	41	1.3439
856	zhou (2007)	<table><tr><td>Authors:</td><td>zhou, y; pijuan, m; yuan, zg</td></tr><tr><td>Title:</td><td>free nitrous acid inhibition on anoxic phosphorus uptake and denitrification by poly-phosphate accumulating organisms</td></tr><tr><td>Source:</td><td>biotechnology and bioengineering, 98(4), 903-912</td></tr><tr><td>Year:</td><td>2007</td></tr></table>	https://doi.org/10.1002/bit.21458	0.3566	-0.001	2	653	35	77	2.5238	2007	77	2.5238
857	lemos (2007)	<table><tr><td>Authors:</td><td>lemos, pc; dai, y; yuan, z; keller, j; santos, h; reis, mam</td></tr><tr><td>Title:</td><td>elucidation of metabolic pathways in glycogen-accumulating organisms with in vivo c-13 nuclear magnetic resonance</td></tr><tr><td>Source:</td><td>environmental microbiology, 9(11), 2694-2706</td></tr><tr><td>Year:</td><td>2007</td></tr></table>	https://doi.org/10.1111/j.1462-2920.2007.01382.x	0.4172	-0.4181	4	944	44	24	0.7867	2007	24	0.7867
858	coats (2007a)	<table><tr><td>Authors:</td><td>coats, er; loge, fj; wolcott, mp; englund, k; mcdonald, ag</td></tr><tr><td>Title:</td><td>synthesis of polyhydroxyalkanoates in municipal wastewater treatment</td></tr><tr><td>Source:</td><td>water environment research, 79(12), 2396-2403</td></tr><tr><td>Year:</td><td>2007</td></tr></table>	https://doi.org/10.2175/106143007x183907	0.2545	-0.2445	4	532	27	44	1.4422	2007	44	1.4422
859	geng (2007a)	<table><tr><td>Authors:</td><td>geng, zh; hall, er</td></tr><tr><td>Title:</td><td>a comparative study of fouling-related properties of sludge from conventional and membrane enhanced biological phosphorus removal processes</td></tr><tr><td>Source:</td><td>water research, 41(19), 4329-4338</td></tr><tr><td>Year:</td><td>2007</td></tr></table>	https://doi.org/10.1016/j.watres.2007.07.007	0.0767	0.7096	5	44	16	51	1.6716	2007	51	1.6716
860	carvalho (2007)	<table><tr><td>Authors:</td><td>carvalho, g; lemos, pc; oehmen, a; reis, mam</td></tr><tr><td>Title:</td><td>denitrifying phosphorus removal: linking the process performance with the microbial community structure</td></tr><tr><td>Source:</td><td>water research, 41(19), 4383-4396</td></tr><tr><td>Year:</td><td>2007</td></tr></table>	https://doi.org/10.1016/j.watres.2007.06.065	0.5215	-0.2289	4	1069	50	165	5.4082	2007	165	5.4082
861	fernandez (2007)	<table><tr><td>Authors:</td><td>fernandez, fj; villasenor, j; rodriguez, l</td></tr><tr><td>Title:</td><td>effect of the internal recycles on the phosphorus removal efficiency of a wwtp</td></tr><tr><td>Source:</td><td>industrial & engineering chemistry research, 46(22), 7300-7307</td></tr><tr><td>Year:</td><td>2007</td></tr></table>	https://doi.org/10.1021/ie070407d	-0.3492	0.0511	5	799	26	5	0.1639	2007	5	0.1639
862	tong (2007)	<table><tr><td>Authors:</td><td>tong, ja; chen, yg</td></tr><tr><td>Title:</td><td>enhanced biological phosphorus removal driven by short-chain fatty acids produced from waste activated sludge alkaline fermentation</td></tr><tr><td>Source:</td><td>environmental science & technology, 41(20), 7126-7130</td></tr><tr><td>Year:</td><td>2007</td></tr></table>	https://doi.org/10.1021/es071002n	0.0985	0.4647	6	542	16	103	3.376	2007	103	3.376
863	kocadagistan (2007)	<table><tr><td>Authors:</td><td>kocadagistan, e; topcub, n</td></tr><tr><td>Title:</td><td>treatment investigation of the erzurum city municipal wastewaters with anaerobic membrane bioreactors</td></tr><tr><td>Source:</td><td>desalination, 216(1-3), 367-376</td></tr><tr><td>Year:</td><td>2007</td></tr></table>	https://doi.org/10.1016/j.desal.2006.10.038	-0.0011	0.6057	5	240	12	13	0.4261	2007	13	0.4261
864	hrenovic (2007a)	<table><tr><td>Authors:</td><td>hrenovic, j; orhan, y; buyukgungor, h; horvaticek, m</td></tr><tr><td>Title:</td><td>influence of ammonium, nitrate and nitrite on the performance of the pure culture of acinetobacter junii</td></tr><tr><td>Source:</td><td>biologia, 62(5), 517-522</td></tr><tr><td>Year:</td><td>2007</td></tr></table>	https://doi.org/10.2478/s11756-007-0102-8	0.0709	-0.4621	10	445	10	3	0.0983	2007	3	0.0983
865	azimi (2007)	<table><tr><td>Authors:</td><td>azimi, aa; hooshyari, b; mehrdadi, n; bidhendi, gn</td></tr><tr><td>Title:</td><td>enhanced cod and nutrient removal efficiency in a hybrid integrated fixed film-activated sludge process</td></tr><tr><td>Source:</td><td>iranian journal of science and technology transaction b-engineering, 31(b5), 523-533</td></tr><tr><td>Year:</td><td>2007</td></tr></table>		-0.3588	0.3701	2	37	13	3	0.0983	2007	3	0.0983
866	puig (2007a)	<table><tr><td>Authors:</td><td>puig, s; coma, m; van loosdrecht, mc; colprim, j; balaguer, md</td></tr><tr><td>Title:</td><td>biological nutrient removal in a sequencing batch reactor using ethanol as carbon source</td></tr><tr><td>Source:</td><td>journal of chemical technology and biotechnology, 82(10), 898-904</td></tr><tr><td>Year:</td><td>2007</td></tr></table>	https://doi.org/10.1002/jctb.1754	0.1812	0.1779	5	976	28	19	0.6228	2007	19	0.6228
867	ahn (2007a)	<table><tr><td>Authors:</td><td>ahn, ch; park, hd; park, jk</td></tr><tr><td>Title:</td><td>enhanced biological phosphorus removal performance and microbial population changes at high organic loading rates</td></tr><tr><td>Source:</td><td>journal of environmental engineering-asce, 133(10), 962-969</td></tr><tr><td>Year:</td><td>2007</td></tr></table>	https://doi.org/10.1061/(asce)0733-9372(2007)133:10(962)	0.2423	-0.2905	4	888	34	14	0.4589	2007	14	0.4589
868	lee (2007a)	<table><tr><td>Authors:</td><td>lee, sh; otawa, k; onuki, m; satoh, h; mino, t</td></tr><tr><td>Title:</td><td>population dynamics of phage-host system of microlunatus phosphovorus indigenous in activated sludge</td></tr><tr><td>Source:</td><td>journal of microbiology and biotechnology, 17(10), 1704-1707</td></tr><tr><td>Year:</td><td>2007</td></tr></table>		0.8337	-0.7951	3	290	14	4	0.1311	2007	4	0.1311
869	tian-ming (2007)	<table><tr><td>Authors:</td><td>tian-ming, c; li-bo, g; li-wei, c; shu, c; xiao-dan, l; zhong-li, c; shun-peng, l</td></tr><tr><td>Title:</td><td>enhanced biological phosphorus removal with pseudomonas putida gm6 from activated sludge</td></tr><tr><td>Source:</td><td>pedosphere, 17(5), 624-629</td></tr><tr><td>Year:</td><td>2007</td></tr></table>	https://doi.org/10.1016/s1002-0160(07)60074-5	0.0829	-0.728	3	512	11	7	0.2294	2007	7	0.2294
870	jang (2007)	<table><tr><td>Authors:</td><td>jang, h; schuler, aj</td></tr><tr><td>Title:</td><td>the case for variable density: a new perspective on activated sludge settling</td></tr><tr><td>Source:</td><td>water environment research, 79(11), 2298-2303</td></tr><tr><td>Year:</td><td>2007</td></tr></table>	https://doi.org/10.2175/106143007x194347	0.0481	-0.1792	9	320	18	7	0.2294	2007	7	0.2294
871	he (2007)	<table><tr><td>Authors:</td><td>he, s; gall, dl; mcmahon, kd</td></tr><tr><td>Title:</td><td>"candidatus accumulibacter" population structure in enhanced biological phosphorus removal sludges as revealed by polyphosphate kinase genes</td></tr><tr><td>Source:</td><td>applied and environmental microbiology, 73(18), 5865-5874</td></tr><tr><td>Year:</td><td>2007</td></tr></table>	https://doi.org/10.1128/aem.01207-07	1.2052	-0.552	3	635	25	121	3.966	2007	121	3.966
872	tanwar (2007)	<table><tr><td>Authors:</td><td>tanwar, p; nandy, t; khan, r; biswas, r</td></tr><tr><td>Title:</td><td>intermittent cyclic process for enhanced biological nutrient removal treating combined chemical laboratory wastewater</td></tr><tr><td>Source:</td><td>bioresource technology, 98(13), 2473-2478</td></tr><tr><td>Year:</td><td>2007</td></tr></table>	https://doi.org/10.1016/j.biortech.2006.09.006	-0.2206	0.3582	2	300	20	10	0.3278	2007	10	0.3278
873	takiguchi (2007)	<table><tr><td>Authors:</td><td>takiguchi, n; kishino, m; kuroda, a; kato, j; ohtake, h</td></tr><tr><td>Title:</td><td>effect of mineral elements on phosphorus release from heated sewage sludge</td></tr><tr><td>Source:</td><td>bioresource technology, 98(13), 2533-2537</td></tr><tr><td>Year:</td><td>2007</td></tr></table>	https://doi.org/10.1016/j.biortech.2006.09.015	-0.4079	-0.153	7	315	11	11	0.3605	2007	11	0.3605
874	hrenovic (2007b)	<table><tr><td>Authors:</td><td>hrenovic, j; ivankovic, t</td></tr><tr><td>Title:</td><td>toxicity of anionic and cationic surfactant to acinetobacter junii in pure culture</td></tr><tr><td>Source:</td><td>central european journal of biology, 2(3), 405-414</td></tr><tr><td>Year:</td><td>2007</td></tr></table>	https://doi.org/10.2478/s11535-007-0029-7	0.0049	-0.6926	10	329	5	30	0.9833	2007	30	0.9833
875	saunders (2007)	<table><tr><td>Authors:</td><td>saunders, am; mabbett, an; mcewan, ag; blackall, ll</td></tr><tr><td>Title:</td><td>proton motive force generation from stored polymers for the uptake of acetate under anaerobic conditions</td></tr><tr><td>Source:</td><td>fems microbiology letters, 274(2), 245-251</td></tr><tr><td>Year:</td><td>2007</td></tr></table>	https://doi.org/10.1111/j.1574-6968.2007.00839.x	0.7219	-0.3711	4	910	28	29	0.9505	2007	29	0.9505
876	monti (2007a)	<table><tr><td>Authors:</td><td>monti, a; hall, er; van loosdrecht, mmc</td></tr><tr><td>Title:</td><td>kinetics of phosphorus release and uptake in a membrane-assisted biological phosphorus removal process</td></tr><tr><td>Source:</td><td>journal of environmental engineering-asce, 133(9), 899-908</td></tr><tr><td>Year:</td><td>2007</td></tr></table>	https://doi.org/10.1061/(asce)0733-9372	-0.1894	0.1869	5	731	34	11	0.3605	2007	11	0.3605
877	miyauchi (2007)	<table><tr><td>Authors:</td><td>miyauchi, r; oki, k; aoi, y; tsuneda, s</td></tr><tr><td>Title:</td><td>diversity of nitrite reductase genes in "candidatus accumulibacter phosphatis"-dominated cultures enriched by flow-cytometric sorting</td></tr><tr><td>Source:</td><td>applied and environmental microbiology, 73(16), 5331-5337</td></tr><tr><td>Year:</td><td>2007</td></tr></table>	https://doi.org/10.1128/aem.00175-07	0.6613	-0.426	3	798	27	25	0.8194	2007	25	0.8194
878	hong (2007)	<table><tr><td>Authors:</td><td>hong, sh; lee, mw; lee, ds; park, jm</td></tr><tr><td>Title:</td><td>monitoring of sequencing batch reactor for nitrogen and phosphorus removal using neural networks</td></tr><tr><td>Source:</td><td>biochemical engineering journal, 35(3), 365-370</td></tr><tr><td>Year:</td><td>2007</td></tr></table>	https://doi.org/10.1016/j.bej.2007.01.033	-0.5125	0.4023	2	131	8	38	1.2455	2007	38	1.2455
879	guisasola (2007)	<table><tr><td>Authors:</td><td>guisasola, a; vargas, m; marcelino, m; lafuente, j; casas, c; baeza, ja</td></tr><tr><td>Title:</td><td>on-line monitoring of the enhanced biological phosphorus removal process using respirometry and titrimetry</td></tr><tr><td>Source:</td><td>biochemical engineering journal, 35(3), 371-379</td></tr><tr><td>Year:</td><td>2007</td></tr></table>	https://doi.org/10.1016/j.bej.2007.02.001	0.226	-0.0471	4	819	26	18	0.59	2007	18	0.59
880	schuler (2007a)	<table><tr><td>Authors:</td><td>schuler, aj; jassby, d</td></tr><tr><td>Title:</td><td>distributed state simulation of endogenous processes in biological wastewater treatment</td></tr><tr><td>Source:</td><td>biotechnology and bioengineering, 97(5), 1087-1097</td></tr><tr><td>Year:</td><td>2007</td></tr></table>	https://doi.org/10.1002/bit.21336	-0.2549	0.0525	5	489	17	7	0.2294	2007	7	0.2294
881	pandolfi (2007)	<table><tr><td>Authors:</td><td>pandolfi, d; pons, mn; da motta, m</td></tr><tr><td>Title:</td><td>characterization of phb storage in activated sludge extended filamentous bacteria by automated colour image analysis</td></tr><tr><td>Source:</td><td>biotechnology letters, 29(8), 1263-1269</td></tr><tr><td>Year:</td><td>2007</td></tr></table>	https://doi.org/10.1007/s10529-007-9387-5	0.2955	-0.4033	4	476	24	8	0.2622	2007	8	0.2622
882	jiang (2007a)	<table><tr><td>Authors:</td><td>jiang, s; chen, yg; zhou, q</td></tr><tr><td>Title:</td><td>effect of sodium dodecyl sulfate on waste activated sludge hydrolysis and acidification</td></tr><tr><td>Source:</td><td>chemical engineering journal, 132(1-3), 311-317</td></tr><tr><td>Year:</td><td>2007</td></tr></table>	https://doi.org/10.1016/j.cej.2007.01.017	0.0199	0.7001	6	372	28	46	1.5077	2007	46	1.5077
883	aguado (2007a)	<table><tr><td>Authors:</td><td>aguado, d; zarzo, m; seco, a; ferrer, a</td></tr><tr><td>Title:</td><td>process understanding of a wastewater batch reactor with block-wise pls</td></tr><tr><td>Source:</td><td>environmetrics, 18(5), 551-560</td></tr><tr><td>Year:</td><td>2007</td></tr></table>	https://doi.org/10.1002/env.828	-0.3033	0.3781	2	202	14	5	0.1639	2007	5	0.1639
884	ju (2007)	<table><tr><td>Authors:</td><td>ju, lk; huang, l; trivedi, h</td></tr><tr><td>Title:</td><td>simultaneous nitrification, denitrification, and phosphorus removal in single-tank low-dissolved-oxygen systems under cyclic aeration</td></tr><tr><td>Source:</td><td>water environment research, 79(8), 912-920</td></tr><tr><td>Year:</td><td>2007</td></tr></table>	https://doi.org/10.2175/106143007x175942	-0.3587	0.1335	2	294	18	11	0.3605	2007	11	0.3605
885	vaiopoulou (2007a)	<table><tr><td>Authors:</td><td>vaiopoulou, e; melidis, p; aivasidis, a</td></tr><tr><td>Title:</td><td>growth of filamentous bacteria in an enhanced biological phosphorus removal system</td></tr><tr><td>Source:</td><td>desalination, 213(1-3), 288-296</td></tr><tr><td>Year:</td><td>2007</td></tr></table>	https://doi.org/10.1016/j.desal.2006.02.101	-0.0706	-0.1598	1	190	10	22	0.7211	2007	22	0.7211
886	de kreuk (2007)	<table><tr><td>Authors:</td><td>de kreuk, mk; picioreanu, c; hosseini, m; xavier, jb; van loosdrecht, mcm</td></tr><tr><td>Title:</td><td>kinetic model of a granular sludge sbr: influences on nutrient removal</td></tr><tr><td>Source:</td><td>biotechnology and bioengineering, 97(4), 801-815</td></tr><tr><td>Year:</td><td>2007</td></tr></table>	https://doi.org/10.1002/bit.21196	0.215	0.2047	8	641	25	86	2.8188	2007	86	2.8188
887	ryu (2007)	<table><tr><td>Authors:</td><td>ryu, sh; park, m; lee, jr; yun, py; jeon, co</td></tr><tr><td>Title:</td><td>brevundimonas aveniformis sp nov., a stalked species isolated from activated sludge</td></tr><tr><td>Source:</td><td>international journal of systematic and evolutionary microbiology, 57, 1561-1565</td></tr><tr><td>Year:</td><td>2007</td></tr></table>	https://doi.org/10.1099/ijs.0.64737-0	1.1858	-1.2869	3	129	18	13	0.4261	2007	13	0.4261
888	panswad (2007)	<table><tr><td>Authors:</td><td>panswad, t; tongkhammak, n; anotai, j</td></tr><tr><td>Title:</td><td>estimation of intracellular phosphorus content of phosphorus-accumulating organisms at different p : cod feeding ratios</td></tr><tr><td>Source:</td><td>journal of environmental management, 84(2), 141-145</td></tr><tr><td>Year:</td><td>2007</td></tr></table>	https://doi.org/10.1016/j.jenvman.2006.05.013	-0.0637	-0.1943	4	1112	29	10	0.3278	2007	10	0.3278
889	jiang (2007b)	<table><tr><td>Authors:</td><td>jiang, s; chen, yg; zhou, q; gu, gw</td></tr><tr><td>Title:</td><td>biological short-chain fatty acids (scfas) production from waste-activated sludge affected by surfactant</td></tr><tr><td>Source:</td><td>water research, 41(14), 3112-3120</td></tr><tr><td>Year:</td><td>2007</td></tr></table>	https://doi.org/10.1016/j.watres.2007.03.039	0.0886	0.7468	6	490	21	67	2.1961	2007	67	2.1961
890	bracklow (2007a)	<table><tr><td>Authors:</td><td>bracklow, u; drew, a; vocks, m; kraume, m</td></tr><tr><td>Title:</td><td>comparison of nutrients degradation in small scale membrane bioreactors fed with synthetic/domestic wastewater</td></tr><tr><td>Source:</td><td>journal of hazardous materials, 144(3), 620-626</td></tr><tr><td>Year:</td><td>2007</td></tr></table>	https://doi.org/10.1016/j.jhazmat.2007.01.085	0.0984	0.4225	5	96	7	23	0.7539	2007	23	0.7539
891	lopez-vazquez (2007b)	<table><tr><td>Authors:</td><td>lopez-vazquez, cm; song, yi; hooijmans, cm; brdjanovic, d; moussa, ms; gijzen, hj; van loosdrecht, mmc</td></tr><tr><td>Title:</td><td>short-term temperature effects on the anaerobic metabolism of glycogen accumulating organisms</td></tr><tr><td>Source:</td><td>biotechnology and bioengineering, 97(3), 483-495</td></tr><tr><td>Year:</td><td>2007</td></tr></table>	https://doi.org/10.1002/bit.21302	0.2095	-0.1999	4	1041	45	43	1.4094	2007	43	1.4094
892	geng (2007b)	<table><tr><td>Authors:</td><td>geng, z; hall, er; berube, pr</td></tr><tr><td>Title:</td><td>membrane fouling mechanisms of a membrane enhanced biological phosphorus removal process</td></tr><tr><td>Source:</td><td>journal of membrane science, 296(1-2), 93-101</td></tr><tr><td>Year:</td><td>2007</td></tr></table>	https://doi.org/10.1016/j.memsci.2007.03.019	0.1121	0.6624	5	39	11	27	0.885	2007	27	0.885
893	vaiopoulou (2007b)	<table><tr><td>Authors:</td><td>vaiopoulou, e; melidis, p; aivasidis, a</td></tr><tr><td>Title:</td><td>an activated sludge treatment plant for integrated removal of carbon, nitrogen and phosphorus</td></tr><tr><td>Source:</td><td>desalination, 211(1-3), 192-199</td></tr><tr><td>Year:</td><td>2007</td></tr></table>	https://doi.org/10.1016/j.desal.2006.02.092	-0.2	0.1796	2	383	13	29	0.9505	2007	29	0.9505
894	wang (2007a)	<table><tr><td>Authors:</td><td>wang, l; li, j; kang, wl</td></tr><tr><td>Title:</td><td>bioremediation of eutrophicated water by acinetobacter calcoaceticus</td></tr><tr><td>Source:</td><td>bulletin of environmental contamination and toxicology, 78(6), 527-530</td></tr><tr><td>Year:</td><td>2007</td></tr></table>	https://doi.org/10.1007/s00128-007-9169-8	0.0059	-0.2605	10	372	7	3	0.0983	2007	3	0.0983
895	shi (2007)	<table><tr><td>Authors:</td><td>shi, hp; lee, cm</td></tr><tr><td>Title:</td><td>phosphate removal under denitrifying conditions by brachymonas sp strain p12 and paracoccus denitrificans pp 15</td></tr><tr><td>Source:</td><td>canadian journal of microbiology, 53(6), 727-737</td></tr><tr><td>Year:</td><td>2007</td></tr></table>	https://doi.org/10.1139/w07-026	-0.0357	-0.451	4	600	24	3	0.0983	2007	3	0.0983
896	wong (2007)	<table><tr><td>Authors:</td><td>wong, mt; liu, wt</td></tr><tr><td>Title:</td><td>ecophysiology of defluviicoccus-related tetrad-forming organisms in an anaerobic-aerobic activated sludge process</td></tr><tr><td>Source:</td><td>environmental microbiology, 9(6), 1485-1496</td></tr><tr><td>Year:</td><td>2007</td></tr></table>	https://doi.org/10.1111/j.1462-2920.2007.01267.x	0.808	-0.5189	3	857	44	18	0.59	2007	18	0.59
897	thomsen (2007)	<table><tr><td>Authors:</td><td>thomsen, tr; kong, y; nielsen, ph</td></tr><tr><td>Title:</td><td>ecophysiology of abundant denitrifying bacteria in activated sludge</td></tr><tr><td>Source:</td><td>fems microbiology ecology, 60(3), 370-382</td></tr><tr><td>Year:</td><td>2007</td></tr></table>	https://doi.org/10.1111/j.1574-6941.2007.00309.x	0.8803	-0.3139	3	629	48	72	2.36	2007	72	2.36
898	pai (2007)	<table><tr><td>Authors:</td><td>pai, ty</td></tr><tr><td>Title:</td><td>modeling nitrite and nitrate variations in a(2)o process under different return oxic mixed liquid using an extended model</td></tr><tr><td>Source:</td><td>process biochemistry, 42(6), 978-987</td></tr><tr><td>Year:</td><td>2007</td></tr></table>	https://doi.org/10.1016/j.procbio.2007.03.006	-0.8085	0.3666	5	210	26	26	0.8522	2007	26	0.8522
899	littleton (2007a)	<table><tr><td>Authors:</td><td>littleton, hx; daigger, gt; storm, pf</td></tr><tr><td>Title:</td><td>application of computational fluid dynamics to closed-loop bioreactors: i. characterization and simulation of fluid-flow pattern and oxygen transfer</td></tr><tr><td>Source:</td><td>water environment research, 79(6), 600-612</td></tr><tr><td>Year:</td><td>2007</td></tr></table>	https://doi.org/10.2175/106143006x136739	-0.4566	0.1355	2	75	9	21	0.6883	2007	21	0.6883
900	littleton (2007b)	<table><tr><td>Authors:</td><td>littleton, hx; daigger, gt; strom, pf</td></tr><tr><td>Title:</td><td>application of computational fluid dynamics to closed-loop bioreactors: ii. simulation of biological phosphorus removal using computational fluid dynamics</td></tr><tr><td>Source:</td><td>water environment research, 79(6), 613-624</td></tr><tr><td>Year:</td><td>2007</td></tr></table>	https://doi.org/10.2175/106143006x136748	-0.493	0.0567	2	396	16	11	0.3605	2007	11	0.3605
901	monti (2007b)	<table><tr><td>Authors:</td><td>monti, a; hall, er; koch, fa; dawson, rn; husain, h; kelly, hg</td></tr><tr><td>Title:</td><td>toward a high-rate enhanced biological phosphorus removal process in a membrane-assisted bioreactor</td></tr><tr><td>Source:</td><td>water environment research, 79(6), 675-686</td></tr><tr><td>Year:</td><td>2007</td></tr></table>	https://doi.org/10.2175/106143007x156790	-0.1421	0.4353	5	809	35	6	0.1967	2007	6	0.1967
902	oehmen (2007b)	<table><tr><td>Authors:</td><td>oehmen, a; lemos, pc; carvalho, g; yuan, zg; keller, j; blackall, ll; reis, mam</td></tr><tr><td>Title:</td><td>advances in enhanced biological phosphorus removal: from micro to macro scale</td></tr><tr><td>Source:</td><td>water research, 41(11), 2271-2300</td></tr><tr><td>Year:</td><td>2007</td></tr></table>	https://doi.org/10.1016/j.watres.2007.02.030	0.1335	-0.0934	4	1680	200	437	14.3236	2007	437	14.3236
903	yilmaz (2007)	<table><tr><td>Authors:</td><td>yilmaz, g; lemaire, r; keller, j; yuan, zq</td></tr><tr><td>Title:</td><td>effectiveness of an alternating aerobics, anoxic/anaerobic strategy for maintaining biomass activity of bnr sludge during long-term starvation</td></tr><tr><td>Source:</td><td>water research, 41(12), 2590-2598</td></tr><tr><td>Year:</td><td>2007</td></tr></table>	https://doi.org/10.1016/j.watres.2007.02.011	0.2522	-0.0096	4	757	25	34	1.1144	2007	34	1.1144
904	tandukar (2007)	<table><tr><td>Authors:</td><td>tandukar, m; ohashi, a; harada, h</td></tr><tr><td>Title:</td><td>performance comparison of a pilot-scale uasb and dhs system and activated sludge process for the treatment of municipal wastewater</td></tr><tr><td>Source:</td><td>water research, 41(12), 2697-2705</td></tr><tr><td>Year:</td><td>2007</td></tr></table>	https://doi.org/10.1016/j.watres.2007.02.027	-0.3467	0.2924	2	227	15	61	1.9994	2007	61	1.9994
905	hupfer (2007)	<table><tr><td>Authors:</td><td>hupfer, m; gloess, s; grossart, hp</td></tr><tr><td>Title:</td><td>polyphosphate-accumulating microorganisms in aquatic sediments</td></tr><tr><td>Source:</td><td>aquatic microbial ecology, 47(3), 299-311</td></tr><tr><td>Year:</td><td>2007</td></tr></table>	https://doi.org/10.3354/ame047299	0.2607	-0.7081	3	987	77	54	1.77	2007	54	1.77
906	chung (2007)	<table><tr><td>Authors:</td><td>chung, bs; ryu, sh; park, m; jeon, y; chung, yr; jeon, co</td></tr><tr><td>Title:</td><td>hydrogenophaga caeni sp nov., isolated from activated sludge</td></tr><tr><td>Source:</td><td>international journal of systematic and evolutionary microbiology, 57, 1126-1130</td></tr><tr><td>Year:</td><td>2007</td></tr></table>	https://doi.org/10.1099/ijs.0.64627-0	1.2402	-1.2877	3	79	19	20	0.6555	2007	20	0.6555
907	jolis (2007)	<table><tr><td>Authors:</td><td>jolis, d; mitch, aa; marneri, m; ho, cf</td></tr><tr><td>Title:</td><td>effects of anaerobic selector hydraulic retention time on biological foam control and enhanced biological phosphorus removal in a pure-oxygen activated sludge system</td></tr><tr><td>Source:</td><td>water environment research, 79(5), 472-478</td></tr><tr><td>Year:</td><td>2007</td></tr></table>	https://doi.org/10.2175/106143006x115381	-0.324	-0.4371	1	342	13	9	0.295	2007	9	0.295
908	dai (2007)	<table><tr><td>Authors:</td><td>dai, y; yuan, zg; wang, xl; oehmen, a; keller, j</td></tr><tr><td>Title:</td><td>anaerobic metabolism of defluviicoccus vanus related glycogen accumulating organisms (gaos) with acetate and propionate as carbon sources</td></tr><tr><td>Source:</td><td>water research, 41(9), 1885-1896</td></tr><tr><td>Year:</td><td>2007</td></tr></table>	https://doi.org/10.1016/j.watres.2007.01.045	0.4691	-0.3044	4	929	43	34	1.1144	2007	34	1.1144
909	ahn (2007b)	<table><tr><td>Authors:</td><td>ahn, j; schroeder, s; beer, m; mcilroy, s; bayly, rc; may, jw; vasiliadis, g; seviour, rj</td></tr><tr><td>Title:</td><td>ecology of the microbial community removing phosphate from wastewater under continuously aerobic conditions in a sequencing batch reactor</td></tr><tr><td>Source:</td><td>applied and environmental microbiology, 73(7), 2257-2270</td></tr><tr><td>…	https://doi.org/10.1128/aem.02080-06	0.8341	-0.3813	3	884	48	58	1.9011	2007	58	1.9011
910	de lucas (2007)	<table><tr><td>Authors:</td><td>de lucas, a; rodriguez, l; villasenor, j; fernandez, fj</td></tr><tr><td>Title:</td><td>influence of industrial discharges on the performance and population of a biological nutrient removal process</td></tr><tr><td>Source:</td><td>biochemical engineering journal, 34(1), 51-61</td></tr><tr><td>Year:</td><td>2007</td></tr></table>	https://doi.org/10.1016/j.bej.2006.11.017	-0.2558	0.1767	5	777	23	21	0.6883	2007	21	0.6883
911	borowski (2007)	<table><tr><td>Authors:</td><td>borowski, s; szopa, js</td></tr><tr><td>Title:</td><td>experiences with the dual digestion of municipal sewage sludge</td></tr><tr><td>Source:</td><td>bioresource technology, 98(6), 1199-1207</td></tr><tr><td>Year:</td><td>2007</td></tr></table>	https://doi.org/10.1016/j.biortech.2006.05.017	-0.6822	0.4523	1	169	16	38	1.2455	2007	38	1.2455
912	michinaka (2007)	<table><tr><td>Authors:</td><td>michinaka, a; arou, j; onuki, m; satoh, h; mino, t</td></tr><tr><td>Title:</td><td>analysis of polyhydroxyalkanoate (pha) synthase gene in activated sludge that produces pha containing 3-hydroxy-2-methylvalerate</td></tr><tr><td>Source:</td><td>biotechnology and bioengineering, 96(5), 871-880</td></tr><tr><td>Year:</td><td>2007</td></tr></table>	https://doi.org/10.1002/bit.21085	0.3403	-0.5731	4	413	17	16	0.5244	2007	16	0.5244
913	kampas (2007)	<table><tr><td>Authors:</td><td>kampas, p; parsons, sa; pearce, p; ledoux, s; vale, p; churchley, j; cartmell, e</td></tr><tr><td>Title:</td><td>mechanical sludge disintegration: providing an alternative carbon source for nutrient removal</td></tr><tr><td>Source:</td><td>environmental technology, 28(4), 471-477</td></tr><tr><td>Year:</td><td>2007</td></tr></table>	https://doi.org/10.1080/09593332808618799	-0.4322	0.5129	6	164	11	6	0.1967	2007	6	0.1967
914	lee (2007b)	<table><tr><td>Authors:</td><td>lee, d; kim, m; chung, j</td></tr><tr><td>Title:</td><td>relationship between solid retention time and phosphorus removal in anaerobic-intermittent aeration process</td></tr><tr><td>Source:</td><td>journal of bioscience and bioengineering, 103(4), 338-344</td></tr><tr><td>Year:</td><td>2007</td></tr></table>	https://doi.org/10.1263/jbb.103.338	-0.1909	-0.0247	2	797	26	18	0.59	2007	18	0.59
915	lessard (2007)	<table><tr><td>Authors:</td><td>lessard, p; tusseau-vuillemin, mh; heduit, a; lagarde, f</td></tr><tr><td>Title:</td><td>assessing chemical oxygen demand and nitrogen conversions in a multi-stage activated sludge plant with alternating aeration</td></tr><tr><td>Source:</td><td>journal of chemical technology and biotechnology, 82(4), 367-375</td></tr><tr><td>Year:</td><td>2007</td></tr></table>	https://doi.org/10.1002/jctb.1679	-0.5341	0.3597	5	223	14	6	0.1967	2007	6	0.1967
916	ariesyady (2007)	<table><tr><td>Authors:</td><td>ariesyady, hd; ito, t; okabe, s</td></tr><tr><td>Title:</td><td>functional bacterial and archaeal community structures of major trophic groups in a full-scale anaerobic sludge digester</td></tr><tr><td>Source:</td><td>water research, 41(7), 1554-1568</td></tr><tr><td>Year:</td><td>2007</td></tr></table>	https://doi.org/10.1016/j.watres.2006.12.036	0.9015	-0.6242	3	540	41	144	4.7199	2007	144	4.7199
917	coats (2007b)	<table><tr><td>Authors:</td><td>coats, er; loge, fj; smith, wa; thompson, dn; wolcott, mp</td></tr><tr><td>Title:</td><td>functional stability of a mixed microbial consortium producing pha from waste carbon sources</td></tr><tr><td>Source:</td><td>applied biochemistry and biotechnology, 137, 909-925</td></tr><tr><td>Year:</td><td>2007</td></tr></table>	https://doi.org/10.1007/s12010-007-9107-6	0.4622	-0.3913	4	663	26	16	0.5244	2007	16	0.5244
918	kasemsap (2007)	<table><tr><td>Authors:</td><td>kasemsap, c; wantawin, c</td></tr><tr><td>Title:</td><td>batch production of polyhydroxyalkanoate by low-polyphosphate-content activated sludge at varying ph</td></tr><tr><td>Source:</td><td>bioresource technology, 98(5), 1020-1027</td></tr><tr><td>Year:</td><td>2007</td></tr></table>	https://doi.org/10.1016/j.biortech.2006.04.035	0.0183	-0.4503	4	755	27	31	1.0161	2007	31	1.0161
919	schuler (2007b)	<table><tr><td>Authors:</td><td>schuler, aj; jang, h</td></tr><tr><td>Title:</td><td>causes of variable biomass density and its effects on settleability in full-scale biological wastewater treatment systems</td></tr><tr><td>Source:</td><td>environmental science & technology, 41(5), 1675-1681</td></tr><tr><td>Year:</td><td>2007</td></tr></table>	https://doi.org/10.1021/es0616074	0.2383	-0.1066	9	240	34	20	0.6555	2007	20	0.6555
920	yagci (2007)	<table><tr><td>Authors:</td><td>yagci, n; cokgor, eu; artan, n; randall, c; orhon, d</td></tr><tr><td>Title:</td><td>the effect of substrate on the composition of polyhydroxyalkanoates in enhanced biological phosphorus removal</td></tr><tr><td>Source:</td><td>journal of chemical technology and biotechnology, 82(3), 295-303</td></tr><tr><td>Year:</td><td>2007</td></tr></table>	https://doi.org/10.1002/jctb.1672	0.0148	-0.1885	4	810	26	8	0.2622	2007	8	0.2622
921	guest (2007)	<table><tr><td>Authors:</td><td>guest, rk; smith, dw</td></tr><tr><td>Title:</td><td>isolation and screening of fungi to determine potential for ammonia nitrogen treatment in wastewater</td></tr><tr><td>Source:</td><td>journal of environmental engineering and science, 6(2), 209-217</td></tr><tr><td>Year:</td><td>2007</td></tr></table>	https://doi.org/10.1139/s06-050	-0.2666	0.2141	2	134	3	2	0.0656	2007	2	0.0656
922	rogers (2007)	<table><tr><td>Authors:</td><td>rogers, sw; moorman, tb; ong, sk</td></tr><tr><td>Title:</td><td>fluorescent in situ hybridization and micro-autoradiography applied to ecophysiology in soil</td></tr><tr><td>Source:</td><td>soil science society of america journal, 71(2), 620-631</td></tr><tr><td>Year:</td><td>2007</td></tr></table>	https://doi.org/10.2136/sssaj2006.0105	1.2027	-0.6902	3	393	67	28	0.9178	2007	28	0.9178
923	whang (2007)	<table><tr><td>Authors:</td><td>whang, lm; filipe, cdm; park, jk</td></tr><tr><td>Title:</td><td>model-based evaluation of competition between polyphosphate- and glycogen-accumulating organisms</td></tr><tr><td>Source:</td><td>water research, 41(6), 1312-1324</td></tr><tr><td>Year:</td><td>2007</td></tr></table>	https://doi.org/10.1016/j.watres.2006.12.022	-0.0949	-0.0611	5	877	29	25	0.8194	2007	25	0.8194
924	han (2007)	<table><tr><td>Authors:</td><td>han, zy; wu, wx; chen, yx; zhu, j</td></tr><tr><td>Title:</td><td>characteristics of a twice-fed sequencing batch reactor treating swine wastewater under control of aeration intensity</td></tr><tr><td>Source:</td><td>journal of environmental science and health part a-toxic/hazardous substances & environmental engineering, 42(3), 361-370</td></tr><tr><td>Year:</td><…	https://doi.org/10.1080/10934520601144667	-0.2022	0.2647	2	959	37	9	0.295	2007	9	0.295
925	chen (2007)	<table><tr><td>Authors:</td><td>chen, yg; jiang, s; yuan, hy; zhou, q; gu, gw</td></tr><tr><td>Title:</td><td>hydrolysis and acidification of waste activated sludge at different phs</td></tr><tr><td>Source:</td><td>water research, 41(3), 683-689</td></tr><tr><td>Year:</td><td>2007</td></tr></table>	https://doi.org/10.1016/j.watres.2006.07.030	-0.0201	0.849	6	284	33	268	8.7843	2007	268	8.7843
926	aguado (2007b)	<table><tr><td>Authors:</td><td>aguado, d; ferrer, a; ferrer, j; seco, a</td></tr><tr><td>Title:</td><td>multivariate spc of a sequencing batch reactor for wastewater treatment</td></tr><tr><td>Source:</td><td>chemometrics and intelligent laboratory systems, 85(1), 82-93</td></tr><tr><td>Year:</td><td>2007</td></tr></table>	https://doi.org/10.1016/j.chemolab.2006.05.003	-0.4194	0.5509	2	62	7	29	0.9505	2007	29	0.9505
927	ahmed (2007)	<table><tr><td>Authors:</td><td>ahmed, z; lim, br; cho, jw; ahn, kh</td></tr><tr><td>Title:</td><td>effects of the internal recycling rate on biological nutrient removal and microbial community structure in a sequential anoxic/anaerobic membrane bioreactor</td></tr><tr><td>Source:</td><td>bioprocess and biosystems engineering, 30(1), 61-69</td></tr><tr><td>Year:</td><td>2007</td></tr></table>	https://doi.org/10.1007/s00449-006-0098-4	0.006	-0.0565	5	480	27	7	0.2294	2007	7	0.2294
928	chae (2007)	<table><tr><td>Authors:</td><td>chae, sr; shin, hs</td></tr><tr><td>Title:</td><td>effect of condensate of food waste (cfw) on nutrient removal and behaviours of intercellular materials in a vertical submerged membrane bioreactor (vsmbr)</td></tr><tr><td>Source:</td><td>bioresource technology, 98(2), 373-379</td></tr><tr><td>Year:</td><td>2007</td></tr></table>	https://doi.org/10.1016/j.biortech.2005.12.019	-0.2056	0.1204	4	484	17	12	0.3933	2007	12	0.3933
929	liu (2007a)	<table><tr><td>Authors:</td><td>liu, y; chen, yg; zhou, q</td></tr><tr><td>Title:</td><td>effect of initial ph control on enhanced biological phosphorus removal from wastewater containing acetic and propionic acids</td></tr><tr><td>Source:</td><td>chemosphere, 66(1), 123-129</td></tr><tr><td>Year:</td><td>2007</td></tr></table>	https://doi.org/10.1016/j.chemosphere.2006.05.004	0.0185	-0.1891	4	819	23	47	1.5405	2007	47	1.5405
930	yigit (2007)	<table><tr><td>Authors:</td><td>yigit, no; mazlum, s</td></tr><tr><td>Title:</td><td>phosphate recovery potential from wastewater by chemical precipitation at batch conditions</td></tr><tr><td>Source:</td><td>environmental technology, 28(1), 83-93</td></tr><tr><td>Year:</td><td>2007</td></tr></table>	https://doi.org/10.1080/09593332808618768	-0.8089	0.2938	7	51	9	10	0.3278	2007	10	0.3278
932	al-gailani (2007)	<table><tr><td>Authors:</td><td>al-gailani, brm; greenway, gm; mccreedy, t</td></tr><tr><td>Title:</td><td>miniaturized flow-injection-analysis (mu fia) system with on-line chemiluminescence detection based on the luminol-hypochlorite reaction for the determination of ammonium in river water</td></tr><tr><td>Source:</td><td>international journal of environmental analytical chemistry, 87(6), 425-4…	https://doi.org/10.1080/03067310601151878	-0.7167	0.0126	1	41	5	4	0.1311	2007	4	0.1311
933	lu (2007b)	<table><tr><td>Authors:</td><td>lu, sp; ryu, sh; chung, bs; chung, yr; park, w; jeon, co</td></tr><tr><td>Title:</td><td>simplicispira limi sp nov., isolated from activated sludge</td></tr><tr><td>Source:</td><td>international journal of systematic and evolutionary microbiology, 57, 31-34</td></tr><tr><td>Year:</td><td>2007</td></tr></table>	https://doi.org/10.1099/ijs.0.64566-0	1.3037	-1.2899	3	76	19	16	0.5244	2007	16	0.5244
934	kennedy (2007)	<table><tr><td>Authors:</td><td>kennedy, kj; mcharg, am</td></tr><tr><td>Title:</td><td>optimization of municipal wastewater biological nutrient removal using asm2d</td></tr><tr><td>Source:</td><td>journal of environmental engineering and science, 6(1), 31-43</td></tr><tr><td>Year:</td><td>2007</td></tr></table>	https://doi.org/10.1139/s06-027	-0.4433	0.1671	2	201	12	3	0.0983	2007	3	0.0983
935	zhang (2007)	<table><tr><td>Authors:</td><td>zhang, fg; liu, jx; sui, j</td></tr><tr><td>Title:</td><td>sludge concentration dynamic distribution and its impact on the performance of unitank</td></tr><tr><td>Source:</td><td>journal of environmental sciences, 19(2), 141-147</td></tr><tr><td>Year:</td><td>2007</td></tr></table>	https://doi.org/10.1016/s1001-0742(07)60023-0	-0.3406	0.3936	5	361	19	5	0.1639	2007	5	0.1639
936	wang (2007b)	<table><tr><td>Authors:</td><td>wang, yy; pan, ml; yan, m; peng, yz; wang, sy</td></tr><tr><td>Title:</td><td>characteristics of anoxic phosphors removal in sequence batch reactor</td></tr><tr><td>Source:</td><td>journal of environmental sciences, 19(7), 776-782</td></tr><tr><td>Year:</td><td>2007</td></tr></table>	https://doi.org/10.1016/s1001-0742(07)60130-2	-0.2974	-0.0668	2	832	25	37	1.2128	2007	37	1.2128
937	liu (2007b)	<table><tr><td>Authors:</td><td>liu, yn; gang, x; yu, sl</td></tr><tr><td>Title:</td><td>comparing results of cultured and uncultured biological methods used in biological phosphorus removal</td></tr><tr><td>Source:</td><td>journal of environmental sciences, 19(11), 1373-1379</td></tr><tr><td>Year:</td><td>2007</td></tr></table>	https://doi.org/10.1016/s1001-0742(07)60224-1	0.307	-0.797	3	522	26	1	0.0328	2007	1	0.0328
938	okunuki (2007)	<table><tr><td>Authors:</td><td>okunuki, s; nakamura, k; kawaharasaki, m; tanaka, h; uchiyama, h; noda, n</td></tr><tr><td>Title:</td><td>quantification of rhodocyclus-related and actinobacterial polyphosphate-accumulating organisms in an enhanced biological phosphorus removal process using quenching probe pcr</td></tr><tr><td>Source:</td><td>microbes and environments, 22(2), 106-115</td></tr><tr…	https://doi.org/10.1264/jsme2.22.106	0.9092	-0.6211	3	682	23	14	0.4589	2007	14	0.4589
939	kondo (2007)	<table><tr><td>Authors:</td><td>kondo, t; ebie, y; tsuneda, s; inamori, y</td></tr><tr><td>Title:</td><td>detection of defluvicoccus-related glycogen-accumulating organisms in enhanced biological phosphorus removal processes</td></tr><tr><td>Source:</td><td>microbes and environments, 22(2), 190-195</td></tr><tr><td>Year:</td><td>2007</td></tr></table>	https://doi.org/10.1264/jsme2.22.190	0.8342	-0.6756	3	441	13	5	0.1639	2007	5	0.1639
940	burow (2007)	<table><tr><td>Authors:</td><td>burow, lc; kong, y; nielsen, jl; blackall, ll; nielsen, ph</td></tr><tr><td>Title:</td><td>abundance and ecophysiology of defluviicoccus spp., glycogen-accumulating organisms in full-scale wastewater treatment processes</td></tr><tr><td>Source:</td><td>microbiology-sgm, 153, 178-185</td></tr><tr><td>Year:</td><td>2007</td></tr></table>	https://doi.org/10.1099/mic.0.2006/001032-0	0.7895	-0.436	3	894	36	58	1.9011	2007	58	1.9011
945	ren (2007)	<table><tr><td>Authors:</td><td>ren, y; wei, ch; xiao, kj</td></tr><tr><td>Title:</td><td>characterisation of microorganisms responsible for ebpr in a sequencing batch reactor by using the 16s rdna-dgge method</td></tr><tr><td>Source:</td><td>water sa, 33(1), 123-128</td></tr><tr><td>Year:</td><td>2007</td></tr></table>		0.1162	-0.4156	3	785	23	9	0.295	2007	9	0.295
946	choi (2007)	<table><tr><td>Authors:</td><td>choi, hj; choi, ch; lee, sm</td></tr><tr><td>Title:</td><td>influence of wastewater composition on denitrification and biological p-removal in the s-dn-p-process: effects of different substrates (a)</td></tr><tr><td>Source:</td><td>water science and technology, 56(8), 79-84</td></tr><tr><td>Year:</td><td>2007</td></tr></table>	https://doi.org/10.2166/wst.2007.697	-0.1622	0.2235	7	12	1	4	0.1311	2007	4	0.1311
947	rodriguez (2007)	<table><tr><td>Authors:</td><td>rodriguez, l; villasenor, j; buendia, im; fernandez, fj</td></tr><tr><td>Title:</td><td>re-use of winery wastewaters for biological nutrient removal</td></tr><tr><td>Source:</td><td>water science and technology, 56(2), 95-102</td></tr><tr><td>Year:</td><td>2007</td></tr></table>	https://doi.org/10.2166/wst.2007.477	-0.1795	0.3026	5	304	15	16	0.5244	2007	16	0.5244
948	du toit (2007)	<table><tr><td>Authors:</td><td>du toit, gjg; ramphao, mc; parco, v; wentzel, mc; ekama, ga</td></tr><tr><td>Title:</td><td>design and performance of bnr activated sludge systems with flat sheet membranes for solid-liquid separation</td></tr><tr><td>Source:</td><td>water science and technology, 56(6), 105-113</td></tr><tr><td>Year:</td><td>2007</td></tr></table>	https://doi.org/10.2166/wst.2007.643	-0.3324	0.2579	5	144	18	4	0.1311	2007	4	0.1311
949	bracklow (2007b)	<table><tr><td>Authors:</td><td>bracklow, u; manigas, l; drews, a; vocks, m; barjenbruch, m; kraume, m</td></tr><tr><td>Title:</td><td>impact of different recirculation schemes on nitrogen removal and overall performance of a laboratory scale mbr</td></tr><tr><td>Source:</td><td>water science and technology, 56(6), 115-124</td></tr><tr><td>Year:</td><td>2007</td></tr></table>	https://doi.org/10.2166/wst.2007.641	-0.0247	0.4713	5	117	6	3	0.0983	2007	3	0.0983
950	parco (2007)	<table><tr><td>Authors:</td><td>parco, v; du toit, g; wentzel, m; ekama, g</td></tr><tr><td>Title:</td><td>biological nutrient removal in membrane bioreactors: denitrification and phosphorus removal kinetics</td></tr><tr><td>Source:</td><td>water science and technology, 56(6), 125-134</td></tr><tr><td>Year:</td><td>2007</td></tr></table>	https://doi.org/10.2166/wst.2007.642	-0.1037	0.2924	5	441	34	21	0.6883	2007	21	0.6883
951	puig (2007b)	<table><tr><td>Authors:</td><td>puig, s; corominas, l; balaguer, md; colprim, j</td></tr><tr><td>Title:</td><td>biological nutrient removal by applying sbr technology in small wastewater treatment plants: cd carbon source and c/n/p ratio effects</td></tr><tr><td>Source:</td><td>water science and technology, 55(7), 135-141</td></tr><tr><td>Year:</td><td>2007</td></tr></table>	https://doi.org/10.2166/wst.2007.137	-0.0372	0.1884	2	858	22	18	0.59	2007	18	0.59
952	kim (2007b)	<table><tr><td>Authors:</td><td>kim, ks; yoo, js; kim, s; lee, hj; ahn, kh; kim, is</td></tr><tr><td>Title:</td><td>relationship between the electric conductivity and phosphorus concentration variations in an enhanced biological nutrient removal process</td></tr><tr><td>Source:</td><td>water science and technology, 55(1-2), 203-208</td></tr><tr><td>Year:</td><td>2007</td></tr></table>	https://doi.org/10.2166/wst.2007.053	-0.3126	0.4197	2	43	5	3	0.0983	2007	3	0.0983
953	serralta (2006)	<table><tr><td>Authors:</td><td>serralta, j; ferrer, j; borras, l; seco, a</td></tr><tr><td>Title:</td><td>effect of ph on biological phosphorus uptake</td></tr><tr><td>Source:</td><td>biotechnology and bioengineering, 95(5), 875-882</td></tr><tr><td>Year:</td><td>2006</td></tr></table>	https://doi.org/10.1002/bit.21040	-0.2673	0.206	2	402	15	9	0.3561	2006	9	0.3561
954	lennard (2006)	<table><tr><td>Authors:</td><td>lennard, wa; leonard, bv</td></tr><tr><td>Title:</td><td>a comparison of three different hydroponic sub-systems (gravel bed, floating and nutrient film technique) in an aquaponic test system</td></tr><tr><td>Source:</td><td>aquaculture international, 14(6), 539-550</td></tr><tr><td>Year:</td><td>2006</td></tr></table>	https://doi.org/10.1007/s10499-006-9053-2	-0.8866	1.6304	11	1	2	45	1.7804	2006	45	1.7804
955	soejima (2006)	<table><tr><td>Authors:</td><td>soejima, k; oki, k; terada, a; tsuneda, s; hirata, a</td></tr><tr><td>Title:</td><td>effects of acetate and nitrite addition on fraction of denitrifying phosphate-accnmnlating organisms and nutrient removal efficiency in anaerobic/aerobic/anoxic process</td></tr><tr><td>Source:</td><td>bioprocess and biosystems engineering, 29(5-6), 305-313</td></tr><tr><td>Year:</…	https://doi.org/10.1007/s00449-006-0079-7	0.1423	0.0506	2	981	22	6	0.2374	2006	6	0.2374
956	aguado (2006a)	<table><tr><td>Authors:</td><td>aguado, d; ferrer, a; seco, a; ferrer, j</td></tr><tr><td>Title:</td><td>comparison of different predictive models for nutrient estimation in a sequencing batch reactor for wastewater treatment</td></tr><tr><td>Source:</td><td>chemometrics and intelligent laboratory systems, 84(1-2), 75-81</td></tr><tr><td>Year:</td><td>2006</td></tr></table>	https://doi.org/10.1016/j.chemolab.2006.03.009	-0.432	0.4918	2	42	10	28	1.1078	2006	28	1.1078
957	ryu (2006)	<table><tr><td>Authors:</td><td>ryu, sh; nguyen, tth; park, w; kim, cj; jeon, co</td></tr><tr><td>Title:</td><td>runella limosa sp nov., isolated from activated sludge</td></tr><tr><td>Source:</td><td>international journal of systematic and evolutionary microbiology, 56, 2757-2760</td></tr><tr><td>Year:</td><td>2006</td></tr></table>	https://doi.org/10.1099/ijs.0.64460-0	1.2509	-1.3599	3	52	13	14	0.5539	2006	14	0.5539
958	lu (2006a)	<table><tr><td>Authors:</td><td>lu, hb; oehmen, a; virdis, b; keller, j; yuan, zg</td></tr><tr><td>Title:</td><td>obtaining highly enriched cultures of candidatus accumulibacter phosphates through alternating carbon sources</td></tr><tr><td>Source:</td><td>water research, 40(20), 3838-3848</td></tr><tr><td>Year:</td><td>2006</td></tr></table>	https://doi.org/10.1016/j.watres.2006.09.004	0.5354	-0.2609	4	1015	43	122	4.8268	2006	122	4.8268
959	patel (2006a)	<table><tr><td>Authors:</td><td>patel, j; nakhla, g</td></tr><tr><td>Title:</td><td>interaction of denitrification and p removal in anoxic p removal systems</td></tr><tr><td>Source:</td><td>desalination, 201(1-3), 82-99</td></tr><tr><td>Year:</td><td>2006</td></tr></table>	https://doi.org/10.1016/j.desal.2006.03.522	-0.4068	0.0514	2	709	44	18	0.7121	2006	18	0.7121
960	patel (2006b)	<table><tr><td>Authors:</td><td>patel, a; zhu, j; nakhla, g</td></tr><tr><td>Title:</td><td>simultaneous carbon, nitrogen and phosphorous removal from municipal wastewater in a circulating fluidized bed bioreactor</td></tr><tr><td>Source:</td><td>chemosphere, 65(7), 1103-1112</td></tr><tr><td>Year:</td><td>2006</td></tr></table>	https://doi.org/10.1016/j.chemosphere.2006.04.047	-0.3891	0.2313	2	111	12	52	2.0573	2006	52	2.0573
961	aslan (2006)	<table><tr><td>Authors:</td><td>aslan, s; kapdan, ik</td></tr><tr><td>Title:</td><td>batch kinetics of nitrogen and phosphorus removal from synthetic wastewater by algae</td></tr><tr><td>Source:</td><td>ecological engineering, 28(1), 64-70</td></tr><tr><td>Year:</td><td>2006</td></tr></table>	https://doi.org/10.1016/j.ecoleng.2006.04.003	0.2298	0.996	7	76	25	186	7.3589	2006	186	7.3589
962	chung (2006)	<table><tr><td>Authors:</td><td>chung, j; kim, y; lee, dj; shim, h; kim, jo</td></tr><tr><td>Title:</td><td>characteristics of denitrifying phosphate accumulating organisms in an anaerobic-intermittently aerobic process</td></tr><tr><td>Source:</td><td>environmental engineering science, 23(6), 981-993</td></tr><tr><td>Year:</td><td>2006</td></tr></table>	https://doi.org/10.1089/ees.2006.23.981	-0.148	-0.176	2	1337	56	6	0.2374	2006	6	0.2374
963	wong (2006a)	<table><tr><td>Authors:</td><td>wong, wt; chan, wi; liao, ph; lo, kv; mavinic, ds</td></tr><tr><td>Title:</td><td>exploring the role of hydrogen peroxide in the microwave advanced oxidation process: solubilization of ammonia and phosphates</td></tr><tr><td>Source:</td><td>journal of environmental engineering and science, 5(6), 459-465</td></tr><tr><td>Year:</td><td>2006</td></tr></table>	https://doi.org/10.1139/s06-020	-0.5383	0.3668	7	208	14	31	1.2265	2006	31	1.2265
964	shanableh (2006)	<table><tr><td>Authors:</td><td>shanableh, a; jomaa, s</td></tr><tr><td>Title:</td><td>hydrothermal treatment and recycling of organic by-products from sludge - confirmation of by-products availability for biological nutrient removal</td></tr><tr><td>Source:</td><td>journal of environmental engineering and science, 5(6), 473-483</td></tr><tr><td>Year:</td><td>2006</td></tr></table>	https://doi.org/10.1139/s06-013	-0.4612	1.2998	6	32	13	2	0.0791	2006	2	0.0791
966	jiang (2006)	<table><tr><td>Authors:</td><td>jiang, yf; wang, bz; wang, l; chen, jm; he, sb</td></tr><tr><td>Title:</td><td>dynamic response of denitrifying poly-p accumulating organisms batch culture to increased nitrite concentration as electron acceptor</td></tr><tr><td>Source:</td><td>journal of environmental science and health part a-toxic/hazardous substances & environmental engineering, 41(11), 2557-25…	https://doi.org/10.1080/10934520600927930	0.144	0.1989	2	411	11	14	0.5539	2006	14	0.5539
967	daims (2006)	<table><tr><td>Authors:</td><td>daims, h; taylor, mw; wagner, m</td></tr><tr><td>Title:</td><td>wastewater treatment: a model system for microbial ecology</td></tr><tr><td>Source:</td><td>trends in biotechnology, 24(11), 483-489</td></tr><tr><td>Year:</td><td>2006</td></tr></table>	https://doi.org/10.1016/j.tibtech.2006.09.002	1.1681	-0.2802	3	567	49	96	3.7981	2006	96	3.7981
968	mckenzie (2006)	<table><tr><td>Authors:</td><td>mckenzie, cm; seviour, em; schumann, p; maszenan, am; liu, jr; webb, ri; monis, p; saint, cp; steiner, u; seviour, rj</td></tr><tr><td>Title:</td><td>isolates of 'candidatus nostocoida limicola' blackall et al. 2000 should be described as three novel species of the genus tetrasphaera, as tetrasphaera jenkinsii sp nov., tetrasphaera vanveenii sp nov and tetrasphaera…	https://doi.org/10.1099/ijs.0.63978-0	0.9009	-0.8957	3	337	29	15	0.5935	2006	15	0.5935
969	park (2006a)	<table><tr><td>Authors:</td><td>park, m; lu, s; ryu, sh; chung, bs; park, w; kim, cj; jeon, co</td></tr><tr><td>Title:</td><td>flavobacterium croceum sp nov., isolated from activated sludge</td></tr><tr><td>Source:</td><td>international journal of systematic and evolutionary microbiology, 56, 2443-2447</td></tr><tr><td>Year:</td><td>2006</td></tr></table>	https://doi.org/10.1099/ijs.0.64436-0	1.183	-1.2873	3	124	15	26	1.0287	2006	26	1.0287
970	goel (2006)	<table><tr><td>Authors:</td><td>goel, rk; noguera, dr</td></tr><tr><td>Title:</td><td>evaluation of sludge yield and phosphorus removal in a cannibal solids reduction process</td></tr><tr><td>Source:</td><td>journal of environmental engineering-asce, 132(10), 1331-1337</td></tr><tr><td>Year:</td><td>2006</td></tr></table>	https://doi.org/10.1061/(asce)0733-9372(2006)132:10(1331)	0.0407	0.3716	6	266	20	29	1.1474	2006	29	1.1474
971	martin (2006)	<table><tr><td>Authors:</td><td>martin, hg; ivanova, n; kunin, v; warnecke, f; barry, kw; mchardy, ac; yeates, c; he, sm; salamov, aa; szeto, e; dalin, e; putnam, nh; shapiro, hj; pangilinan, jl; rigoutsos, i; kyrpides, nc; blackall, ll; mcmahon, kd; hugenholtz, p</td></tr><tr><td>Title:</td><td>metagenomic analysis of two enhanced biological phosphorus removal (ebpr) sludge communities</td></tr>…	https://doi.org/10.1038/nbt1247	0.5976	-0.429	3	944	29	306	12.1065	2006	306	12.1065
[truncated: 1,406 more rows]
