# Supplementary material for: New framework for automated article selection applied to a literature review of Enhanced Biological Phosphorus Removal
Source: PLoS One. 2019 May 9;14(5):e0216126. doi: 10.1371/journal.pone.0216126 (PMC6508622; doi:10.1371/journal.pone.0216126)
Supplement: S2 File — Description of non-directional edges between pairs of publications, including edge strength information. Generated as a ‘network file’ using VOSviewer. (TXT) [file pone.0216126.s002.txt]

1	10	0.1111
1	24	0.0222
1	26	0.0839
1	28	0.3339
1	33	0.0222
1	57	0.0143
1	69	0.125
1	76	0.0143
1	80	0.0222
1	93	0.0222
1	99	0.0222
1	103	0.0677
1	108	0.125
1	126	0.5244
1	142	0.0143
1	150	0.0222
1	153	0.0556
1	154	0.0455
1	155	0.0244
1	160	0.1718
1	171	0.0244
1	173	0.0385
1	198	0.0455
1	223	0.0244
1	233	0.0839
1	238	0.125
1	239	0.125
1	242	0.0526
1	243	0.0244
1	263	0.0244
1	271	0.0556
1	275	0.0455
1	279	0.3561
1	283	0.0143
1	290	0.0143
1	298	0.0222
1	308	0.0244
1	316	0.0607
1	333	0.0244
1	339	0.0244
1	342	0.0244
1	351	0.1111
1	352	0.0222
1	362	0.25
1	372	0.0244
1	373	0.1111
1	374	0.0839
1	381	0.0143
1	383	0.0222
1	411	0.0222
1	415	0.0387
1	416	0.0556
1	420	0.0244
1	446	0.0735
1	448	0.0677
1	474	0.0244
1	475	0.0222
1	491	0.0455
1	502	0.0222
1	510	0.0222
1	514	0.0143
1	574	0.0698
1	596	0.0244
1	605	0.0222
1	606	0.0244
1	620	0.0607
1	633	0.0143
1	641	0.0208
1	647	0.0385
1	659	0.0143
1	701	0.0222
1	732	0.0698
1	733	0.0385
1	736	0.0143
1	742	0.1111
1	756	0.0244
1	761	0.0143
1	767	0.1111
1	769	0.0222
1	771	0.0143
1	773	0.0385
1	775	0.0244
1	776	0.0351
1	777	0.0222
1	785	0.0222
1	787	0.0222
1	788	0.1111
1	791	0.0244
1	802	0.0385
1	804	0.0387
1	817	0.0143
1	823	0.0385
1	832	0.0143
1	838	0.0244
1	850	0.1111
1	860	0.0222
1	902	0.0851
1	908	0.0222
1	909	0.0244
1	916	0.0143
1	940	0.0466
1	955	0.0222
1	966	0.0556
1	967	0.0244
1	971	0.0387
1	985	0.0222
1	1007	0.0222
1	1011	0.0222
1	1012	0.0143
1	1051	0.0244
1	1093	0.5
1	1109	0.0222
1	1114	0.0244
1	1145	0.0244
1	1151	0.0244
1	1157	0.0143
1	1196	0.0244
1	1213	0.0351
1	1224	0.0556
1	1233	0.0244
1	1259	0.0222
1	1280	0.0222
1	1292	0.0222
1	1297	0.0526
1	1312	0.0942
1	1326	0.0907
1	1333	0.0669
1	1348	0.3333
1	1351	0.0143
1	1356	0.0556
1	1371	0.0143
1	1386	0.0143
1	1387	0.0143
1	1394	0.0143
1	1398	0.5
1	1399	0.0526
1	1412	0.0735
1	1430	0.0143
1	1432	0.0143
1	1433	0.0143
1	1454	0.0208
1	1475	0.0208
1	1491	0.0143
1	1495	0.0143
1	1543	0.0143
1	1546	0.0556
1	1601	0.0143
1	1602	0.0556
1	1605	0.0526
1	1607	0.0143
1	1613	0.0143
1	1614	0.0143
1	1616	0.0351
1	1639	0.0143
1	1640	0.0143
1	1641	0.0526
1	1642	0.0526
1	1649	0.0208
1	1653	0.0556
1	1660	0.0556
1	1663	0.0556
1	1664	0.0556
1	1682	0.1433
1	1690	0.0351
1	1726	0.0143
1	1731	0.0669
1	1736	0.0208
1	1752	0.0878
1	1773	0.0669
1	1789	0.0669
1	1803	0.0208
1	1807	0.0143
1	1808	0.0143
1	1816	0.0208
1	1818	0.0208
1	1829	0.0764
1	1830	0.0208
1	1832	0.0143
1	1867	0.0208
1	1873	0.0351
1	1875	0.0669
1	1883	0.0351
1	1888	0.0351
1	1893	0.0143
1	1936	0.0735
1	1938	0.0208
1	1940	0.0878
1	1941	0.0526
1	1964	0.0143
1	1974	0.0143
1	1980	0.0143
1	1985	0.0208
1	1992	0.0208
1	1997	0.0208
1	2009	0.0208
1	2026	0.0208
1	2029	0.0143
1	2047	0.0878
1	2051	0.0351
1	2052	0.0208
1	2088	0.0208
1	2095	0.0143
1	2096	0.0208
1	2112	0.0208
1	2117	0.0208
1	2118	0.0208
1	2134	0.0208
1	2143	0.0208
1	2146	0.0208
1	2148	0.0208
1	2153	0.0208
1	2156	0.0208
1	2163	0.0208
1	2207	0.325
1	2231	0.2
1	2248	0.3333
1	2254	1
1	2259	0.0839
1	2276	0.0143
1	2283	0.0222
1	2295	0.1061
1	2296	0.0222
1	2306	0.0385
1	2315	1.125
1	2355	0.0222
1	2356	0.0222
1	2369	0.2
1	2375	0.0452
1	2402	0.125
1	2426	0.0244
1	2431	0.0244
1	2432	0.0455
1	2434	0.0455
1	2444	0.0244
1	2448	0.0143
1	2449	0.4583
1	2451	0.0455
1	2456	0.125
1	2473	0.0222
1	2484	0.325
1	2493	0.1111
1	2494	1
1	2499	0.0839
1	2500	0.0455
1	2503	0.125
1	2511	0.125
1	2512	1.0244
1	2520	0.125
1	2521	0.0244
1	2532	0.0385
1	2540	0.0677
1	2548	0.0385
1	2557	0.125
1	2571	0.0385
1	2573	0.325
1	2591	0.0452
1	2597	0.0839
1	2623	0.0244
1	2630	1.5
1	2632	0.0222
1	2634	0.3339
1	2637	0.0385
1	2651	0.125
1	2654	0.0839
2	3	0.0435
2	10	0.125
2	11	0.0833
2	12	0.1667
2	19	0.5
2	20	0.1667
2	23	0.1667
2	25	0.0086
2	29	0.0186
2	30	0.0278
2	31	0.0435
2	56	0.0149
2	60	0.0435
2	65	0.1667
2	69	0.0833
2	70	0.01
2	76	0.01
2	78	0.1677
2	82	1.1528
2	88	0.0417
2	89	0.0435
2	92	0.5278
2	93	0.1429
2	98	0.0278
2	102	0.01
2	103	0.1429
2	107	0.3546
2	109	0.3333
2	118	0.01
2	120	0.1
2	122	0.0278
2	123	0.0521
2	130	0.1546
2	133	0.0417
2	135	1
2	136	0.0417
2	138	0.0278
2	141	0.0435
2	146	0.0208
2	150	0.01
2	156	0.0435
2	157	0.0086
2	159	0.01
2	160	0.0208
2	162	0.0278
2	174	0.067
2	177	0.01
2	179	0.0149
2	191	0.0412
2	195	0.2833
2	196	0.0584
2	224	0.0086
2	229	0.1667
2	234	0.0086
2	235	0.0086
2	237	0.0364
2	238	0.0312
2	239	0.3333
2	240	0.3333
2	243	0.01
2	246	0.0086
2	247	0.0086
2	249	0.1
2	250	0.0435
2	255	0.0312
2	258	0.0412
2	260	0.01
2	261	0.01
2	262	0.0086
2	264	0.0278
2	265	0.1086
2	266	0.01
2	268	0.3333
2	269	0.3333
2	271	0.11
2	280	0.0278
2	285	0.01
2	291	0.0086
2	295	0.0086
2	296	0.0435
2	297	0.0435
2	301	0.0086
2	304	0.0086
2	307	0.0086
2	323	0.0417
2	333	0.0149
2	335	0.0086
2	337	0.0086
2	342	0.0186
2	344	0.0086
2	347	0.1515
2	349	0.0435
2	350	0.1332
2	352	0.0149
2	353	0.0086
2	354	0.01
2	356	0.0086
2	359	0.2
2	366	0.0312
2	368	0.0278
2	370	0.0086
2	371	0.5
2	373	0.01
2	378	0.3333
2	379	0.0278
2	380	0.0149
2	385	0.0208
2	387	0.0208
2	389	0.0086
2	390	0.067
2	391	0.5
2	392	0.01
2	397	0.0358
2	402	0.01
2	405	0.0086
2	406	0.0435
2	407	0.1197
2	409	0.0149
2	412	0.0435
2	413	0.0149
2	419	0.0086
2	420	0.01
2	421	0.0149
2	423	0.0278
2	424	0.0295
2	428	0.0086
2	430	0.0417
2	431	0.0086
2	432	0.0086
2	433	0.0086
2	441	0.0086
2	443	0.0186
2	445	0.0086
2	446	0.0278
2	451	0.0086
2	457	0.5086
2	461	0.01
2	462	0.0086
2	471	0.0235
2	473	0.0295
2	474	0.01
2	475	0.0086
2	477	0.0086
2	479	0.01
2	484	0.0312
2	485	0.0086
2	486	0.0086
2	487	0.0149
2	489	0.01
2	490	0.0086
2	492	0.0149
2	494	0.0086
2	496	0.0086
2	501	0.0086
2	502	0.0149
2	503	0.0312
2	504	0.0503
2	506	0.2
2	513	0.01
2	516	0.0208
2	518	0.0625
2	520	0.1475
2	523	0.0086
2	524	0.0086
2	525	0.0086
2	526	0.0086
2	528	0.0149
2	530	0.0086
2	537	0.1326
2	540	0.0278
2	543	0.1395
2	546	0.0086
2	549	0.3333
2	553	0.0909
2	555	0.0278
2	558	0.0149
2	565	0.0086
2	566	0.0086
2	569	0.0312
2	570	0.0086
2	571	0.0086
2	576	0.1117
2	577	0.1753
2	578	0.01
2	585	0.0149
2	588	0.0086
2	592	0.01
2	597	0.0278
2	600	0.0208
2	602	0.0186
2	603	0.0086
2	606	0.0278
2	607	0.01
2	609	0.0086
2	612	0.0278
2	614	0.01
2	617	0.2833
2	621	0.0086
2	624	0.1326
2	626	0.01
2	628	0.0412
2	632	0.01
2	633	0.01
2	636	0.0086
2	637	0.0208
2	643	0.01
2	648	0.0208
2	655	0.25
2	656	0.0086
2	657	0.0295
2	660	0.01
2	661	0.01
2	665	0.6659
2	669	0.0417
2	673	0.0208
2	674	0.0358
2	694	0.0086
2	696	0.3333
2	697	0.0086
2	702	0.0208
2	705	0.0086
2	717	0.01
2	720	0.0086
2	721	0.0086
2	723	0.0208
2	728	0.5
2	731	0.0278
2	733	0.1
2	734	0.0086
2	739	0.0278
2	741	0.01
2	748	0.0208
2	751	0.0086
2	754	0.0186
2	760	0.0086
2	761	0.0278
2	762	0.0278
2	763	0.0086
2	766	0.0149
2	768	0.0208
2	770	0.0278
2	774	0.3333
2	777	0.0462
2	778	0.0909
2	781	0.0086
2	785	0.0149
2	788	0.01
2	792	0.0086
2	797	0.0086
2	798	0.0208
2	799	0.3667
2	801	0.0086
2	802	0.0312
2	814	0.01
2	816	0.0086
2	820	0.0086
2	822	0.0208
2	825	0.0358
2	832	0.01
2	835	0.0186
2	847	0.0086
2	849	0.25
2	850	0.0412
2	853	0.0149
2	857	0.01
2	859	0.2
2	860	0.01
2	861	0.0086
2	863	0.0086
2	872	0.0086
2	873	0.0278
2	876	0.1058
2	878	0.0208
2	891	0.0086
2	892	0.4
2	897	0.01
2	898	0.0208
2	901	0.0909
2	902	0.0208
2	903	0.0312
2	904	0.0503
2	909	0.1424
2	910	0.0149
2	913	0.0086
2	916	0.01
2	922	0.01
2	936	0.0208
2	939	0.01
2	940	0.01
2	948	0.0909
2	950	0.1816
2	955	0.0149
2	960	0.0417
2	961	0.0278
2	962	0.0186
2	974	0.01
2	975	0.0417
2	979	0.0086
2	980	0.0149
2	981	0.0909
2	1002	0.0295
2	1003	0.0208
2	1004	0.0086
2	1007	0.0208
2	1011	0.01
2	1020	0.0208
2	1023	0.01
2	1024	0.01
2	1025	0.0412
2	1027	0.0358
2	1037	0.0086
2	1044	0.0086
2	1047	0.2
2	1050	0.0086
2	1057	0.0358
2	1066	0.01
2	1070	0.0086
2	1072	0.0427
2	1077	0.0086
2	1080	0.01
2	1082	0.0149
2	1097	0.0086
2	1109	0.0235
2	1114	0.0086
2	1120	0.01
2	1124	0.0208
2	1127	0.0312
2	1129	0.1667
2	1133	0.0086
2	1152	0.0149
2	1158	0.0208
2	1175	0.2
2	1187	0.01
2	1190	0.0208
2	1191	0.0086
2	1193	0.0208
2	1214	0.0149
2	1222	0.0086
2	1227	0.0149
2	1229	0.0208
2	1262	0.0208
2	1283	0.0086
2	1291	0.0149
2	1292	0.0149
2	1294	0.0086
2	1298	0.0312
2	1302	0.0833
2	1312	0.3333
2	1347	0.0208
2	1351	0.01
2	1355	0.0086
2	1357	0.0149
2	1371	0.01
2	1373	0.0086
2	1374	0.01
2	1377	0.0149
2	1379	0.01
2	1381	0.3433
2	1393	0.0149
2	1397	0.0208
2	1400	0.6667
2	1410	0.01
2	1423	0.0149
2	1424	0.01
2	1425	0.0412
2	1465	0.0149
2	1482	0.0149
2	1488	0.1
2	1491	0.1246
2	1535	0.0149
2	1552	1
2	1562	0.0149
2	1575	0.0312
2	1592	0.0312
2	1601	0.01
2	1610	0.0149
2	1614	0.1146
2	1636	0.0149
2	1639	0.01
2	1642	0.01
2	1701	0.01
2	1704	0.0149
2	1706	0.0149
2	1721	0.01
2	1764	0.1246
2	1787	0.0312
2	1873	0.01
2	1904	0.0833
2	1974	0.01
2	2008	0.01
2	2222	0.2083
2	2233	0.7
2	2281	1
2	2283	0.01
2	2284	0.01
2	2292	0.0149
2	2296	0.125
2	2297	0.3691
2	2308	0.1429
2	2311	0.0435
2	2315	0.1
2	2328	0.0278
2	2330	0.01
2	2336	0.0435
2	2342	0.0417
2	2347	0.01
2	2351	0.0584
2	2353	0.0278
2	2355	0.125
2	2369	0.0833
2	2374	1.1458
2	2378	0.069
2	2380	0.0566
2	2383	0.3333
2	2386	0.0208
2	2390	0.514
2	2413	0.1
2	2419	0.0833
2	2425	0.11
2	2426	0.01
2	2427	0.0417
2	2431	0.0278
2	2434	1
2	2435	0.0149
2	2436	0.0833
2	2439	0.0278
2	2443	0.375
2	2449	0.3646
2	2455	0.1667
2	2465	0.01
2	2469	0.0417
2	2470	1
2	2473	0.2
2	2475	0.0833
2	2484	0.0278
2	2486	0.1695
2	2502	0.0417
2	2506	0.01
2	2515	0.0149
2	2519	0.0278
2	2521	0.0208
2	2526	0.125
2	2531	0.0584
2	2536	0.01
2	2547	0.1667
2	2550	0.0417
2	2554	0.0208
2	2556	0.01
2	2559	0.5
2	2561	0.0358
2	2563	0.01
2	2575	0.1
2	2582	0.0312
2	2583	0.3095
2	2588	0.0312
2	2592	0.2361
2	2593	0.0833
2	2596	0.1111
2	2597	0.01
2	2615	1.584
2	2621	0.01
2	2626	0.1706
2	2629	0.0208
2	2631	0.25
2	2636	0.0149
2	2660	0.0278
2	2669	0.3333
3	6	0.0125
3	8	0.1713
3	11	0.0105
3	16	0.0037
3	17	0.0227
3	19	0.0105
3	21	0.0037
3	24	0.0037
3	28	0.0227
3	29	0.0142
3	31	0.0435
3	32	0.0125
3	33	0.0105
3	39	0.3333
3	43	0.0435
3	44	0.0227
3	47	0.0037
3	56	0.0592
3	57	0.0142
3	60	0.0435
3	63	0.0513
3	68	0.1034
3	69	0.0142
3	70	0.0142
3	72	0.0227
3	74	0.0618
3	76	0.0142
3	77	0.0037
3	78	0.0037
3	80	0.035
3	84	0.0751
3	86	0.0037
3	87	0.0037
3	89	0.087
3	90	0.137
3	91	0.0556
3	92	0.0556
3	93	0.0581
3	94	0.0105
3	95	0.0037
3	97	0.0105
3	98	0.0142
3	99	0.079
3	100	0.0245
3	101	0.0751
3	103	0.023
3	104	0.1034
3	107	0.265
3	109	0.0037
3	113	0.1796
3	121	0.0037
3	123	0.0435
3	125	0.0037
3	126	1
3	130	0.0471
3	133	0.0435
3	137	0.0352
3	139	0.0162
3	141	0.0435
3	146	0.0314
3	150	0.0267
3	151	0.0037
3	153	0.0037
3	154	0.0105
3	155	0.0037
3	156	0.0435
3	157	0.0037
3	158	0.0037
3	160	0.035
3	162	0.0596
3	164	0.0105
3	165	0.0037
3	171	0.1596
3	172	0.0125
3	174	0.0471
3	175	0.0037
3	176	0.0931
3	177	0.0592
3	179	0.0142
3	180	0.0037
3	181	0.0037
3	195	0.0105
3	196	0.0435
3	198	0.0037
3	201	0.0162
3	212	1
3	215	0.0037
3	216	0.0037
3	223	0.0037
3	224	0.0264
3	225	0.0037
3	227	0.0162
3	230	0.0556
3	231	0.0162
3	233	0.0037
3	234	0.0037
3	237	0.0037
3	240	0.0435
3	243	0.0142
3	244	0.0435
3	245	0.0556
3	247	0.0037
3	250	0.0435
3	256	0.023
3	257	0.0037
3	260	0.0389
3	263	0.0471
3	265	0.0037
3	271	0.0661
3	272	0.0162
3	274	0.0471
3	276	0.0037
3	277	0.0037
3	283	0.0162
3	285	0.0142
3	288	0.023
3	289	0.0436
3	290	0.0162
3	296	0.0577
3	297	0.0471
3	298	0.0037
3	334	0.0764
3	341	0.0037
3	344	0.0592
3	346	0.0142
3	347	0.0267
3	349	0.0435
3	350	0.0037
3	351	0.0267
3	352	0.0314
3	354	0.0037
3	355	0.0105
3	359	0.0125
3	366	0.0267
3	368	0.0037
3	369	0.0037
3	372	0.0267
3	380	0.0142
3	383	0.0142
3	384	0.0389
3	389	0.0037
3	390	0.0471
3	392	0.0389
3	393	0.0037
3	394	0.0037
3	395	0.0352
3	397	0.0208
3	398	0.0037
3	400	0.1227
3	401	0.0037
3	402	0.0037
3	406	0.0577
3	409	0.1
3	412	0.0435
3	414	0.0105
3	415	0.4131
3	417	0.0037
3	418	0.0105
3	420	0.035
3	427	0.0105
3	429	0.0037
3	433	0.0389
3	435	0.0208
3	443	0.0037
3	444	0.0142
3	446	0.0105
3	451	0.0125
3	453	0.0125
3	461	0.035
3	462	0.0037
3	473	0.0105
3	474	0.0037
3	476	0.0142
3	481	0.0142
3	484	0.0037
3	489	0.0037
3	491	0.0125
3	492	0.0267
3	501	0.023
3	502	0.0267
3	503	0.0162
3	505	0.0105
3	506	0.0037
3	510	0.0494
3	511	0.0227
3	513	0.0162
3	517	0.0105
3	519	0.0105
3	520	0.0037
3	524	0.0142
3	531	0.0037
3	536	0.0037
3	538	0.0037
3	542	0.0037
3	544	0.0037
3	548	0.0037
3	552	0.0125
3	554	0.0227
3	565	0.0037
3	569	0.0037
3	574	0.0037
3	577	0.0037
3	578	0.1162
3	580	0.0037
3	581	0.0125
3	582	0.0105
3	583	0.0162
3	585	0.0142
3	587	0.1
3	591	0.0037
3	592	0.0037
3	593	0.0142
3	601	0.0037
3	606	0.0037
3	607	0.0037
3	611	0.0208
3	612	0.0037
3	614	0.0037
3	617	0.0105
3	620	0.0125
3	626	0.0037
3	632	0.0037
3	633	0.0037
3	641	0.0142
3	643	0.0037
3	644	0.0105
3	648	0.0105
3	654	0.0264
3	658	0.0037
3	660	0.0037
3	668	0.0264
3	680	0.1264
3	707	0.0245
3	717	0.0037
3	720	0.0037
3	724	0.0037
3	725	0.0227
3	729	0.0037
3	730	0.0037
3	731	0.0037
3	738	0.0037
3	740	0.0037
3	741	0.1227
3	742	0.0037
3	744	0.0037
3	745	0.0037
3	746	0.0105
3	755	0.0037
3	757	0.0037
3	767	0.0105
3	769	0.0208
3	772	0.0037
3	775	0.0037
3	777	0.0208
3	786	0.0037
3	789	0.135
3	792	0.0227
3	813	0.0227
3	814	0.0037
3	817	0.0208
3	822	0.0208
3	834	0.0208
3	835	0.0037
3	837	0.0037
3	838	0.0227
3	852	0.0037
3	853	0.0037
3	857	0.0037
3	860	0.0208
3	867	0.0227
3	877	0.0208
3	888	0.0227
3	891	0.1227
3	902	0.1436
3	905	0.0208
3	909	0.0208
3	937	0.0208
3	945	0.0208
3	955	0.0208
3	962	0.0208
3	966	0.0227
3	986	0.0208
3	1027	0.0208
3	1043	0.0208
3	1066	0.0208
3	1076	0.1429
3	1082	0.0208
3	1084	0.1
3	1092	0.0227
3	1097	0.0227
3	1136	0.0208
3	1137	0.0208
3	1190	0.0208
3	1216	0.1656
3	1224	0.1
3	1234	0.1429
3	1283	0.0227
3	1292	0.0208
3	1302	0.0208
3	1312	0.0208
3	1322	0.0208
3	1351	0.1
3	1371	0.1
3	1393	0.0208
3	2207	0.0909
3	2222	0.4333
3	2225	0.0037
3	2229	0.0125
3	2234	0.0513
3	2245	0.0556
3	2249	0.0751
3	2250	0.0227
3	2254	0.0125
3	2259	0.25
3	2280	0.0714
3	2283	0.0475
3	2284	0.5037
3	2289	0.0596
3	2291	0.0037
3	2292	0.0142
3	2293	0.0037
3	2295	0.0105
3	2300	0.0037
3	2306	0.0105
3	2309	0.1173
3	2311	0.056
3	2316	0.0751
3	2319	0.1494
3	2322	0.0227
3	2326	0.0714
3	2330	0.0618
3	2331	0.0037
3	2334	0.0714
3	2336	0.0911
3	2337	0.0435
3	2339	0.25
3	2345	0.0037
3	2349	1.2909
3	2351	0.0471
3	2352	0.0389
3	2355	0.0743
3	2358	0.0037
3	2359	0.0037
3	2360	0.0162
3	2366	0.0769
3	2369	0.0142
3	2371	0.0037
3	2372	0.0037
3	2374	0.0037
3	2376	0.0037
3	2383	0.0105
3	2386	0.0037
3	2390	0.0142
3	2394	0.0909
3	2395	0.0142
3	2396	0.25
3	2397	0.0105
3	2399	0.0125
3	2400	0.1235
3	2402	1
3	2409	0.215
3	2413	0.0105
3	2419	0.3597
3	2426	0.0037
3	2431	0.0037
3	2434	0.0037
3	2443	0.1422
3	2445	0.1204
3	2446	0.0751
3	2449	0.0037
3	2450	0.0125
3	2454	0.0037
3	2456	0.1678
3	2457	0.0037
3	2460	0.0125
3	2461	0.0513
3	2465	0.0706
3	2468	0.0125
3	2470	0.0037
3	2472	0.0037
3	2473	0.023
3	2474	0.0037
3	2480	0.0162
3	2482	0.0037
3	2483	0.0125
3	2485	0.0909
3	2486	0.5233
3	2493	0.0037
3	2498	0.0037
3	2500	0.0714
3	2502	0.1204
3	2503	0.0125
3	2504	0.0037
3	2506	0.0037
3	2514	0.0037
3	2518	0.5
3	2520	0.0037
3	2521	0.1465
3	2522	0.0618
3	2524	0.5
3	2526	0.054
3	2531	0.0471
3	2532	0.0142
3	2533	0.0245
3	2534	0.0105
3	2535	0.0352
3	2536	0.0037
3	2538	0.0037
3	2540	0.4047
3	2552	0.0946
3	2553	0.0556
3	2554	0.0142
3	2556	0.0037
3	2558	0.0751
3	2559	0.0909
3	2560	0.0909
3	2562	0.0037
3	2572	0.3333
3	2573	0.0162
3	2574	0.5037
3	2582	0.0037
3	2583	0.0806
3	2588	0.0475
3	2589	0.0556
3	2591	0.0556
3	2592	0.2095
3	2593	0.0037
3	2596	0.2655
3	2597	0.0162
3	2601	0.0638
3	2602	0.0162
3	2603	0.1083
3	2606	0.0638
3	2607	0.0037
3	2612	0.0162
3	2613	0.0037
3	2615	0.0471
3	2616	0.1955
3	2617	0.0037
3	2618	0.0037
3	2620	0.0264
3	2621	0.0162
3	2626	0.5014
3	2631	0.0946
3	2636	0.0105
3	2637	0.0162
3	2639	0.0037
3	2641	0.0592
3	2643	0.0037
3	2645	0.0476
3	2646	0.0471
3	2654	0.0946
3	2655	0.0352
3	2661	0.0125
3	2663	0.1422
3	2664	0.2429
3	2665	0.1071
3	2666	0.0125
3	2669	0.0618
3	2670	0.0105
4	12	0.04
4	38	0.0333
4	44	0.0312
4	60	0.1
4	63	0.0312
4	65	0.04
4	75	0.1
4	80	0.1
4	84	0.04
4	85	0.04
4	87	0.1025
4	93	0.04
4	101	0.2054
4	111	0.0625
4	137	0.0312
4	155	0.1429
4	157	0.04
4	160	0.0312
4	171	0.0312
4	177	0.0909
4	193	0.0333
4	231	0.1
4	242	0.0625
4	255	0.0833
4	269	0.0312
4	285	0.0312
4	339	0.0958
4	345	0.04
4	377	0.0312
4	391	0.04
4	399	0.0312
4	412	0.1429
4	415	0.0333
4	440	0.04
4	447	0.04
4	509	0.0833
4	511	0.0333
4	533	0.1625
4	538	0.04
4	539	0.0625
4	587	0.04
4	588	0.04
4	615	0.0312
4	643	0.0312
4	677	0.04
4	693	0.04
4	736	1.0833
4	750	0.3958
4	767	0.0312
4	772	0.0833
4	792	0.0312
4	817	0.0833
4	836	0.0833
4	838	0.0312
4	847	0.04
4	873	0.1534
4	882	0.04
4	888	0.0312
4	889	0.04
4	902	0.0312
4	905	0.0333
4	925	0.04
4	963	0.0625
4	991	0.0312
4	1006	0.0312
4	1034	0.0312
4	1058	0.1146
4	1075	0.0625
4	1093	0.0312
4	1110	0.0312
4	1138	0.0333
4	1151	0.0333
4	1165	0.3333
4	1166	0.0625
4	1184	1
4	1190	0.0625
4	1208	0.0625
4	1247	0.0312
4	1276	0.0312
4	1277	0.0312
4	1278	0.0312
4	1281	0.0625
4	1312	0.1479
4	1326	0.0333
4	1381	0.0312
4	1397	0.0312
4	1412	0.0333
4	1437	0.0312
4	1483	0.0833
4	1486	0.0333
4	1498	0.0333
4	1540	0.0333
4	1581	0.0333
4	1603	1
4	1604	0.1167
4	1605	0.0333
4	1608	0.0333
4	1613	0.1167
4	1640	0.0909
4	1655	0.0333
4	1670	0.0333
4	1701	0.0333
4	1726	0.0333
4	1727	0.0333
4	1736	0.0333
4	1752	0.0333
4	1793	0.0909
4	1840	0.0909
4	1847	0.0333
4	1853	0.0909
4	1880	0.0909
4	1885	0.3333
4	1889	0.0333
4	1905	0.0909
4	1952	0.0909
4	1964	0.0833
4	2003	0.0909
4	2280	0.04
4	2296	0.04
4	2322	0.04
4	2328	0.1
4	2334	0.04
4	2339	0.0909
4	2382	1
4	2385	0.1
4	2387	0.0625
4	2400	0.0312
4	2421	0.0312
4	2443	0.1429
4	2444	0.0333
4	2454	0.1429
4	2484	0.1
4	2506	0.1
4	2521	0.1429
4	2591	0.0333
4	2616	0.04
4	2623	0.1
4	2631	0.1429
5	30	0.0204
5	39	0.0204
5	42	0.0204
5	47	0.0526
5	70	0.0833
5	72	0.0204
5	76	0.0839
5	81	0.1752
5	89	0.0204
5	95	0.6553
5	104	0.0556
5	108	0.0312
5	112	0.0204
5	118	0.0714
5	119	0.0204
5	120	0.0833
5	126	0.0204
5	136	0.0204
5	150	0.0833
5	151	0.0312
5	155	0.0204
5	156	0.0204
5	208	0.0204
5	212	0.136
5	222	0.0204
5	232	0.0839
5	255	0.0312
5	261	1.1241
5	272	0.0714
5	317	0.0204
5	356	0.0839
5	402	0.0556
5	405	0.6667
5	411	0.0204
5	425	0.0312
5	474	0.0714
5	483	0.0312
5	489	0.1027
5	503	0.1553
5	511	0.0312
5	550	0.0312
5	607	0.0312
5	638	0.3333
5	660	0.0312
5	730	0.0312
5	743	0.0556
5	754	0.0556
5	775	0.0868
5	777	0.0556
5	788	0.0556
5	850	0.0556
5	885	0.0526
5	897	0.0556
5	909	0.0556
5	919	0.0312
5	922	0.0556
5	967	0.0312
5	968	0.0312
5	970	0.3333
5	1011	0.0556
5	1041	0.0556
5	1051	0.0556
5	1059	1
5	1066	0.3333
5	1077	0.3333
5	1119	0.0556
5	1127	0.0312
5	1147	0.0312
5	1194	0.0556
5	1214	0.0526
5	1231	0.0526
5	1260	0.0526
5	1909	0.5
5	2055	0.5
5	2186	0.0204
5	2209	0.0204
5	2254	0.0204
5	2284	0.6027
5	2289	0.186
5	2296	0.0204
5	2306	0.0204
5	2308	0.0204
5	2315	0.2074
5	2327	0.0204
5	2329	0.0526
5	2337	0.0204
5	2343	0.0204
5	2347	0.2074
5	2351	0.0204
5	2355	0.0204
5	2360	0.0517
5	2369	0.0833
5	2378	0.0204
5	2380	0.0204
5	2419	0.0204
5	2427	0.0204
5	2433	0.0714
5	2436	0.0204
5	2442	0.0204
5	2451	0.0204
5	2469	0.0204
5	2476	0.0312
5	2482	0.0556
5	2500	0.0526
5	2502	0.0204
5	2504	0.1548
5	2518	0.0312
5	2520	0.1389
5	2524	0.0204
5	2539	0.0517
5	2547	0.0526
5	2550	0.0204
5	2559	0.0204
5	2561	0.0204
5	2573	0.0312
5	2582	0.0204
5	2586	0.0312
5	2593	0.0312
5	2617	0.073
5	2622	0.0204
5	2626	0.0204
5	2633	0.0204
5	2651	0.0833
5	2658	0.0204
5	2662	0.0839
5	2666	0.0204
6	24	0.1667
6	32	0.0125
6	44	0.0455
6	57	0.0149
6	68	0.0125
6	77	0.2
6	79	0.0385
6	84	0.0101
6	90	0.0125
6	98	0.0711
6	103	0.0125
6	104	0.0125
6	115	0.0101
6	121	0.0101
6	137	0.0125
6	139	0.0226
6	142	0.0149
6	150	0.0125
6	153	0.0357
6	158	0.0101
6	159	0.0385
6	162	0.0125
6	171	0.0125
6	172	0.0125
6	176	0.0125
6	177	0.0101
6	201	0.0125
6	227	0.051
6	229	0.0256
6	231	0.0125
6	247	0.0101
6	253	0.0385
6	256	0.0375
6	260	0.0125
6	267	0.0256
6	272	0.0125
6	283	0.0226
6	285	0.0101
6	288	0.0125
6	290	0.0226
6	316	0.0385
6	343	0.0909
6	347	0.0125
6	351	0.2125
6	352	0.0455
6	359	0.0125
6	366	0.0125
6	370	0.0101
6	372	0.0274
6	373	0.0101
6	384	0.0125
6	391	0.0101
6	392	0.0125
6	395	0.0125
6	399	0.0385
6	401	0.0149
6	415	0.0375
6	428	0.0101
6	429	0.0149
6	431	0.0101
6	433	0.0125
6	439	0.0101
6	444	0.0149
6	448	0.0385
6	451	0.0125
6	453	0.051
6	476	0.0149
6	477	0.0101
6	491	0.0125
6	492	0.0125
6	498	0.0101
6	501	0.0226
6	502	0.1941
6	503	0.0125
6	510	0.1792
6	513	0.0125
6	536	0.0909
6	538	0.0149
6	545	0.0101
6	547	0.0455
6	552	0.051
6	555	0.0406
6	576	0.0256
6	578	0.0125
6	580	0.0385
6	581	0.0125
6	582	0.0149
6	583	0.0125
6	597	0.0149
6	602	0.2909
6	603	0.0149
6	612	0.0149
6	614	0.0101
6	620	0.051
6	632	0.0909
6	635	0.0101
6	638	0.0101
6	641	0.0101
6	661	0.0101
6	667	0.0101
6	669	0.0256
6	671	0.0149
6	679	0.0149
6	688	0.0149
6	697	0.0385
6	701	0.0909
6	713	0.0909
6	729	0.1294
6	744	0.0101
6	745	0.0455
6	749	0.101
6	759	0.0149
6	768	0.0101
6	772	0.0149
6	775	0.0101
6	786	0.0406
6	791	0.0101
6	792	0.0256
6	812	0.0101
6	814	0.0101
6	835	0.0909
6	857	0.1159
6	858	0.0385
6	867	0.0149
6	869	0.0149
6	876	0.0711
6	881	0.0534
6	882	0.0149
6	902	0.0149
6	905	0.0101
6	917	0.0385
6	940	0.0101
6	962	0.0101
6	970	0.0101
6	971	0.0149
6	977	0.0101
6	979	0.0149
6	984	0.0101
6	999	0.0149
6	1011	0.0101
6	1020	0.0641
6	1023	0.0101
6	1025	0.0101
6	1034	0.0149
6	1042	0.0455
6	1049	0.0101
6	1058	0.0101
6	1080	0.0101
6	1093	0.0101
6	1094	0.0385
6	1100	0.0455
6	1108	0.0256
6	1114	0.0101
6	1117	0.0149
6	1120	0.0101
6	1135	0.0101
6	1142	0.0149
6	1148	0.0455
6	1151	0.0101
6	1188	0.0256
6	1190	0.0556
6	1196	0.0101
6	1201	0.0385
6	1235	0.0635
6	1247	0.0455
6	1256	0.0101
6	1276	0.025
6	1277	0.0149
6	1278	0.0149
6	1280	0.0101
6	1287	0.025
6	1292	0.0101
6	1293	0.0635
6	1301	0.0101
6	1302	0.0101
6	1303	0.0101
6	1312	0.025
6	1326	0.0101
6	1329	0.0149
6	1359	0.0101
6	1362	0.0149
6	1374	0.0101
6	1381	0.0101
6	1386	0.025
6	1389	0.0256
6	1391	0.0101
6	1401	0.0101
6	1410	0.0101
6	1411	0.0101
6	1412	0.0101
6	1417	0.0101
6	1426	0.0149
6	1440	0.0256
6	1463	0.0455
6	1464	0.0256
6	1468	0.0101
6	1474	0.0455
6	1480	0.0455
6	1499	0.0711
6	1501	0.0455
6	1508	0.0101
6	1510	0.0149
6	1511	0.0101
6	1513	0.0101
6	1517	0.0256
6	1518	0.0149
6	1519	0.0149
6	1525	0.0149
6	1543	0.0101
6	1548	0.0149
6	1567	0.0149
6	1576	0.0149
6	1590	0.0455
6	1592	0.0101
6	1598	0.0149
6	1599	0.0149
6	1600	0.0256
6	1601	0.0101
6	1604	0.0604
6	1605	0.0149
6	1607	0.0101
6	1613	0.0455
6	1614	0.0101
6	1625	0.0101
6	1633	0.0406
6	1643	0.0149
6	1645	0.0455
6	1662	0.0149
6	1700	0.0149
6	1706	0.0256
6	1728	0.0256
6	1731	0.0149
6	1744	0.0256
6	1750	0.0256
6	1767	0.0256
6	1776	0.0406
6	1779	0.0149
6	1781	0.0149
6	1791	0.0256
6	1799	0.0256
6	1803	0.0406
6	1826	0.0256
6	1831	0.0256
6	1848	0.0256
6	1854	0.0256
6	1864	0.0256
6	2229	0.0125
6	2254	0.0125
6	2283	0.0125
6	2289	0.0125
6	2292	0.0256
6	2311	0.0125
6	2316	0.0101
6	2319	0.0125
6	2330	0.0101
6	2349	0.0125
6	2352	0.0125
6	2355	0.0125
6	2360	0.0125
6	2398	0.2
6	2399	0.0125
6	2400	0.0101
6	2434	0.0385
6	2445	0.2
6	2448	0.0101
6	2450	0.0125
6	2460	0.0125
6	2465	0.0531
6	2468	0.0125
6	2473	0.051
6	2480	0.0125
6	2483	0.0125
6	2503	0.2957
6	2519	0.0101
6	2522	0.0149
6	2526	0.1667
6	2535	0.0125
6	2536	0.1667
6	2540	0.0125
6	2571	0.0385
6	2572	0.0101
6	2573	0.0125
6	2588	0.0125
6	2597	0.0125
6	2601	0.0125
6	2602	0.0226
6	2606	0.0381
6	2612	0.0125
6	2616	0.0101
6	2620	0.0101
6	2621	0.0125
6	2629	0.0455
6	2634	0.0385
6	2637	0.0125
6	2639	0.0101
6	2653	0.0101
6	2655	0.0125
6	2661	0.051
6	2665	0.0125
6	2666	0.0836
7	12	0.0256
7	18	0.0112
7	19	0.0189
7	23	0.0182
7	26	0.6944
7	30	0.0182
7	32	0.3111
7	33	0.0189
7	55	0.0357
7	62	0.0112
7	65	0.0112
7	68	0.0182
7	70	0.0445
7	79	0.0182
7	85	0.0112
7	87	0.0182
7	88	0.0256
7	90	0.0256
7	96	0.0112
7	98	0.0256
7	100	0.0112
7	101	0.0256
7	104	0.0182
7	122	0.0182
7	125	0.5793
7	127	0.0112
7	132	0.0112
7	150	0.0189
7	158	0.0256
7	162	0.0256
7	163	0.0256
7	164	0.0256
7	168	0.0112
7	170	0.0112
7	171	0.0369
7	177	0.0189
7	179	0.0189
7	181	0.0112
7	192	0.0112
7	194	0.0445
7	195	0.0189
7	201	0.0256
7	208	0.0301
7	220	0.0256
7	223	0.0256
7	225	0.0256
7	227	0.0357
7	237	0.0112
7	238	0.0182
7	248	0.0182
7	252	0.0112
7	255	0.0182
7	258	0.0182
7	260	0.0182
7	261	0.0546
7	262	0.0182
7	263	0.0112
7	280	0.0189
7	285	0.0189
7	286	0.0256
7	288	0.0301
7	291	0.0182
7	293	0.0357
7	296	0.0189
7	298	0.0189
7	299	0.0112
7	304	0.0357
7	334	0.0357
7	337	0.6944
7	340	0.0182
7	343	0.0182
7	345	0.0112
7	346	0.0189
7	347	0.0357
7	350	0.411
7	351	0.0182
7	352	0.0189
7	366	0.0357
7	372	0.0189
7	374	0.0112
7	380	0.0182
7	381	0.0189
7	383	0.0301
7	390	0.0189
7	395	0.0182
7	398	0.0112
7	405	0.0357
7	406	0.0301
7	413	0.0112
7	415	0.0189
7	420	0.0189
7	422	0.0182
7	423	0.0112
7	469	0.0189
7	474	0.0189
7	475	0.0182
7	481	0.0189
7	485	0.0189
7	500	0.0182
7	502	0.0357
7	503	0.0546
7	511	0.0182
7	529	0.0112
7	530	0.0112
7	565	0.0112
7	570	0.0189
7	577	0.6117
7	581	0.0357
7	582	0.0189
7	597	0.0112
7	609	0.0182
7	612	0.0112
7	615	0.0189
7	617	0.0189
7	623	0.0189
7	625	0.5929
7	629	0.0182
7	630	0.0112
7	635	0.0112
7	643	0.0182
7	646	0.0112
7	653	0.0357
7	656	0.0182
7	666	0.0112
7	669	0.0182
7	680	0.0301
7	693	0.0112
7	702	0.0182
7	705	0.0189
7	717	0.0189
7	720	0.0189
7	759	0.0112
7	773	0.0182
7	802	0.0182
7	822	0.0182
7	832	0.0112
7	838	0.0112
7	847	0.0112
7	852	0.0112
7	862	0.0112
7	882	0.0112
7	886	0.0182
7	889	0.0112
7	902	0.0112
7	908	0.0112
7	920	0.0112
7	925	0.0112
7	928	0.0112
7	929	0.0112
7	945	0.0112
7	959	0.0112
7	967	0.1429
7	972	0.0112
7	974	0.0112
7	985	0.0182
7	991	0.0112
7	994	0.0112
7	1008	0.0112
7	1022	0.5
7	1051	0.0256
7	1082	0.0112
7	1091	0.0182
7	1110	0.0112
7	1117	0.0112
7	1135	0.0112
7	1364	0.0256
7	1370	0.5
7	2209	0.0357
7	2222	0.0189
7	2229	0.0357
7	2250	0.0189
7	2254	0.0357
7	2283	0.0357
7	2289	0.0256
7	2292	0.0182
7	2296	0.0539
7	2306	0.0182
7	2318	0.0256
7	2319	0.0112
7	2321	0.0256
7	2325	0.0112
7	2330	0.0189
7	2345	0.0182
7	2351	0.0189
7	2352	0.0189
7	2355	0.1468
7	2366	0.0112
7	2368	2.4502
7	2373	0.3111
7	2383	0.0189
7	2387	0.0357
7	2388	0.0112
7	2419	0.0546
7	2421	0.0182
7	2438	0.0357
7	2442	0.0112
7	2443	0.0182
7	2445	0.0256
7	2449	0.0357
7	2456	0.0182
7	2460	0.0357
7	2461	0.0182
7	2465	0.0256
7	2468	3.8788
7	2470	0.0112
7	2473	0.0182
7	2476	0.0357
7	2479	0.0182
7	2483	0.0256
7	2488	0.0256
7	2494	0.2
7	2500	0.0182
7	2514	0.0256
7	2522	0.0182
7	2523	0.0256
7	2529	0.0112
7	2530	0.0112
7	2532	0.0112
7	2534	0.0256
7	2541	0.0112
7	2548	0.0256
7	2552	0.0112
7	2554	0.0112
7	2558	0.0189
7	2559	0.0182
7	2562	0.0357
7	2571	0.0256
7	2573	0.1111
7	2579	0.0256
7	2584	0.0112
7	2588	0.0182
7	2592	0.0189
7	2594	0.0112
7	2596	0.0301
7	2597	0.0256
7	2600	6.5835
7	2602	0.037
7	2603	0.0112
7	2608	0.0112
7	2612	0.0112
7	2613	0.0112
7	2624	0.5929
7	2632	0.0256
7	2637	0.0112
7	2645	0.0256
[truncated: 483,978 more rows]
