# Supplementary material for: New framework for automated article selection applied to a literature review of Enhanced Biological Phosphorus Removal
Source: PLoS One. 2019 May 9;14(5):e0216126. doi: 10.1371/journal.pone.0216126 (PMC6508622; doi:10.1371/journal.pone.0216126)
Supplement: S3 File — Square representation of edges between different clusters in the bibliographic coupling network, corresponding to Fig 7. (TXT) [file pone.0216126.s003.txt]

labels	A	B	C	D	E	F	G	H	I	J	K	L
A	0.0	226.0	20.0	11.0	6.0	6.0	56.0	30.0	49.0	0.0	4.0	0.0
B	2088.0	0.0	46.0	115.0	23.0	23.0	32.0	154.0	49.0	0.0	12.0	0.0
C	1178.0	325.0	0	119.0	31.0	42.0	133.0	125.0	30.0	2.0	5.0	0.0
D	1404.0	1104.0	132.0	0.0	44.0	77.0	135.0	266.0	98.0	2.0	9.0	0.0
E	479.0	185.0	39.0	51.0	0.0	36.0	29.0	55.0	8.0	1.0	1.0	0.0
F	518.0	138.0	43.0	107.0	27.0	0.0	23.0	36.0	32.0	0.0	0.0	0.0
G	614.0	62.0	15.0	16.0	7.0	3.0	0.0	19.0	13.0	0.0	2.0	0.0
H	900.0	160.0	17.0	30.0	19.0	13.0	22.0	0.0	22.0	1.0	0.0	0.0
I	384.0	142.0	9.0	25.0	6.0	4.0	3.0	42.0	0.0	0.0	5.0	0.0
J	74.0	16.0	0.0	1.0	2.0	0.0	1.0	2.0	0.0	0.0	1.0	0.0
K	46.0	12.0	3.0	3.0	1.0	0.0	0.0	4.0	1.0	0.0	0.0	0.0
L	14.0	8.0	0.0	0.0	0.0	0.0	0.0	0.0	0.0	0.0	0.0	0.0
