# Supplementary material for: New framework for automated article selection applied to a literature review of Enhanced Biological Phosphorus Removal
Source: PLoS One. 2019 May 9;14(5):e0216126. doi: 10.1371/journal.pone.0216126 (PMC6508622; doi:10.1371/journal.pone.0216126)
Supplement: S4 File — (PY) [file pone.0216126.s004.py]

""" Template with methods to analyse the bibliographic network of choice. """


from collections import Counter
from scipy import special
import pandas as pd
import numpy as np
import glob
import os
import re
import itertools
import statistics


class Bibliographic_Network_Analysis():
    """
    Class containing methods to analyse the bibliographic network of choice.

    Attributes:
        str_replace:        Sub-string patterns to format map file entries.
        file_path_wos:      Location of the folder containing the WoS records.
        file_path_map:      Location of the map file.
        file_path_net:      Location of the network file.
        file_path_map_dc:   Location of the direct citation map file.
        file_path_net_dc:   Location of the direct citation network file.

    Properties:
        wos_db:             Compile the collection of WoS records.
        dc_records:         Intersection of the DC network and WoS records.
        bc_records:         Intersection of the BC network and WoS records.
        cc_records:         Intersection of the CC network and WoS records.
        f_net:              Return the adjacency list.

    Methods:
        prelim_info:        Basic information about the citation network.
        assess_coherence:   Intra-cluster density and edge strength
                            for each cluster as a dictionary or DataFrame.
        assess_isolation:   Inter-cluster density and edge strength
                            for each cluster as a dictionary or DataFrame.
        stats_summary:      Statistical summary of internal coherence
                            or external isolation data.
    """


    def __init__(
            self,
            file_path_wos,
            file_path_map,
            file_path_net,
            file_path_map_dc,
            file_path_net_dc
            ):

        self.str_rep =      {r'<td>': '', '"': '', "'": ''}
        self.file_path_wos =    file_path_wos
        self.file_path_map =    file_path_map
        self.file_path_net =    file_path_net
        self.file_path_map_dc = file_path_map_dc
        self.file_path_net_dc = file_path_net_dc


    @property
    def wos_db(self):
        """ Compile the collection of Web of Science (WoS) records. """

        # Gather the list of paths to the metadata files
        path_pat = glob.glob(os.path.join(self.file_path_wos, "*.txt"))

        # Read-in the metadata
        df_parts = (
            pd.read_csv(path, sep ='\t', header=0, index_col=False)
            for path in path_pat
            )

        # Merge and clean-up the imported metadata
        df = pd.concat(df_parts, ignore_index = False).dropna(subset = ['PY'])
        df[['AU', 'SO', 'TI', 'J9']] = df[['AU', 'SO', 'TI', 'J9']].apply(
            lambda col: col.str.lower(), axis=0
            )
        df.PY = df.PY.astype(int)
        df.TI = df.TI.replace(self.str_rep, regex=True)
        df.AU = df.AU.str.split(';', 1).apply(pd.Series)[0]
        df.SO = df.SO.str.split(',', 1).apply(pd.Series)[0]

        # Retrieve the WoS database
        return df


    @property
    def dc_records(self):
        """
        Return the intersection between the direct citation network
        and Web of Science records.
        """

        # WoS records
        wos_db = self.wos_db

        # Read-in the VOSViewer map file.
        dc_map = pd.read_csv(
            self.file_path_map_dc,
            sep='\t',
            header=0,
            usecols=['id', 'description', 'cluster']
            )

        # Clean-up the description entries of the map file.
        desc = (
            dc_map['description']
                .str.split('</td>', expand=True)
                .iloc[:, [1, 3, 5, 7]]
                .replace(self.str_rep, regex=True)
                .rename(columns={1: 'AU', 3: 'TI', 5: 'SO', 7: 'PY'})
            )

        desc.PY = desc.PY.astype(int)
        desc.SO = desc.SO.str.split(',', 1).apply(pd.Series)[0]
        desc.AU = desc.AU.str.split(';', 1).apply(pd.Series)[0]

        dc_map = pd.concat([desc, dc_map.drop('description', axis=1)], axis=1)

        return pd.merge(dc_map, wos_db, how = 'inner')


    @property
    def bc_records(self):
        """
        Return the intersection between the bibliographic coupling network
        and Web of Science records.
        """

        # WoS records
        wos_db = self.wos_db

        # Read-in the VOSViewer map file
        bc_map = pd.read_csv(
            self.file_path_map,
            sep='\t',
            header=0,
            usecols=['id', 'description', 'cluster']
            )

        # Clean-up the description entries of the map file
        desc = (
            bc_map['description']
                .str.split('</td>', expand=True)
                .iloc[:, [1, 3, 5, 7]]
                .replace(self.str_rep, regex=True)
                .rename(columns={1: 'AU', 3: 'TI', 5: 'SO', 7: 'PY'})
            )

        desc.PY = desc.PY.astype(int)
        desc.SO = desc.SO.str.split(', ', expand=True).iloc[:, 0]
        desc.AU = desc.AU.str.split('; ', expand=True).iloc[:, 0]

        bc_map = pd.concat([desc, bc_map.drop('description', axis=1)], axis=1)

        return pd.merge(bc_map, wos_db, how = 'inner')


    @property
    def cc_records(self):
        """
        Return the intersection between the co-citation network
        and Web of Science records.
        """

        # WoS records
        wos_db = self.wos_db

        # Read-in the VOSViewer map file
        cc_map = pd.read_csv(
            self.file_path_map,
            sep='\t',
            header=0,
            usecols=['id', 'label', 'cluster']
            )

        # Remove row entries not labelled as journal articles via regex
        pat_del = re.compile(r'^([a-z].*?),\s([1-2][0-9]{3}),\s([a-z].*?)$')
        cc_map = cc_map[cc_map.label.str.contains(pat_del)]

        # Clean-up the description entries of the map file
        desc = (
            cc_map['label']
                .str.split(', ', expand=True)
                .iloc[:, [0, 1, 2]]
            )
        desc.columns = ['AU', 'PY', 'J9']
        desc.AU = desc.AU.str.replace('\.', '')
        desc.PY = desc.PY.astype(int)

        cc_map = pd.concat([desc, cc_map.drop('label', axis=1)], axis=1)

        # Define regex patterns to identify multi-component author names
        pat_4 = re.compile(
            r'^(de la|de los|val del|van de|van den|van der)\s(.*?)$'
            )
        pat_3 = re.compile(
            r'^(da|de|del|di|do|dos|du|el|la|li|van|von)\s(.*?)$'
            )

        # Loop over rows, separating author last name(s) and initials with a comma
        for index, val in cc_map.AU.iteritems():
            # two-component names
            if val.count(' ') == 1:
                cc_map.loc[index, 'AU'] = val.replace(' ', ', ')
            # multi-component names
            else:
                if val.count(' ') == 2:
                    # last name with particles
                    m = pat_3.match(val)
                    if m:
                        n = m.group(2).split(' ')
                        cc_map.loc[index, 'AU'] = (
                            '{} {}, {}'.format(m.group(1), n[0], ''.join(n[1:]))
                            )
                    # last name without particles
                    else:
                        n = val.split(' ')
                        cc_map.loc[index, 'AU'] = (
                            '{}, {}'.format(n[0], ''.join(n[1:]))
                            )
                elif val.count(' ') > 2:
                    # last name with particles
                    m = pat_4.match(val)
                    if m:
                        n = m.group(2).split(' ')
                        cc_map.loc[index, 'AU'] = (
                            '{} {}, {}'.format(m.group(1), n[0], ''.join(n[1:]))
                            )
                    # last name without particles
                    else:
                        n = val.split(' ')
                        cc_map.loc[index, 'AU'] = (
                            '{}, {}'.format(n[0], ''.join(n[1:]))
                            )

        return pd.merge(cc_map, wos_db, how = 'inner')


    @property
    def f_net(self):
        """ Return the adjacency list as a DataFrame. """
        return pd.read_csv(
            self.file_path_net,
            sep = '\t',
            header = None,
            usecols = [0, 1, 2],
            names = ['node', 'neighbour', 'strength']
            )


    def _node_c(self, network_type='BC'):
        """
        Return a dictionary of nodes separated by cluster membership.

        Args:
            network_type:   Specify which citation network to analyse.
        """

        if network_type == 'BC':
            data = self.bc_records
        else:
            data = self.cc_records

        return {c: data[data.cluster == c].id for c in data.cluster.unique()}


    def _f_net_c(self, network_type='BC'):
        """
        Return a dictionary of edges shared among nodes in the network
        separated by cluster membership.

        Args:
            network_type:   Specify which citation network to analyse.
        """

        f_net = self.f_net
        node_c = self.node_c(network_type)

        return {
            c: f_net[
                f_net.node.isin(node_c[c])
                & f_net.neighbour.isin(node_c[c])
                ]
            for c in node_c.keys()
            }


    def prelim_info(self, network_type='BC'):
        """
        Return a DataFrame of basic information about the citation network.

        Args:
            network_type:   Specify which citation network to analyse.
        """

        if network_type == 'BC':
            data = self.bc_records
        else:
            data = self.cc_records

        # List of edges connecting nodes in the network
        f_net = self.f_net
        f_net = f_net[
            (f_net.iloc[:, 0].isin(data.id))
            & (f_net.iloc[:, 1].isin(data.id))
            ]

        # List of nodes separated by cluster membership
        node_c = self.node_c(network_type)

        # Total number of clusters in the network
        n = data.shape[0]

        # Number of nodes in each cluster
        c_size = {c: len(val)/n for key, val in node_c.items()}

        return pd.DataFrame({
            'Largest Connected Component':  data.shape[0],
            'Number of Edges':              f_net.shape[0],
            'Number of Clusters':           n,
            'Mean Norm. Cluster Size':      statistics.mean(c_size.values()),
            'Median PY':                    data.PY.median()
            }).T


    def assess_coherence(self, network_type='BC', table=False):
        """
        Return the intra-cluster density and intra-cluster edge strength
        data for each cluster in the network as a dictionary or DataFrame.

        Args:
            network_type:   Specify which citation network to analyse.
            table:          Specify the output format.
                            Defaults to dictionary for calculating
                            statistical summaries.
                            Else, returns DataFrame for inspection.
        """

        # Adjacency list
        f_net = self.f_net

        # List of nodes separated by cluster membership
        node_c = self.node_c(network_type)

        # Adjacency list separated by cluster membership
        f_net_c = self.f_net_c(network_type)

        # Count instances of unique edges between pairwise nodes
        edge_c = {
            c: len({
                k: v for k, v in Counter(tuple(sorted(row[1:]))
                for row in df.itertuples()).items()
                if v == 1
                })
            for c, df in f_net_c.items()
            }

        # Intra-cluster density of each cluster
        intra_density = {
            c: 2*edge_c[key] / (len(node_c[key])*(len(node_c[key]) - 1))
            for c in node_c.keys()
            }

        # Intra-cluster edge strength of each cluster
        intra_strength = {
            c: (df['strength'].sum() / special.comb(len(df), 2, exact = True))
            if len(df) > 1 else 0
            for c, df in f_net_c.items()
            }

        # Sqaure root transfor of intra-cluster edge strength data
        intra_strength = {key: np.sqrt(val) for key, val in intra_strength.items()}

        # Chose whether the results are given as a dictionary or a table
        if table == True:
            intra_density = pd.Series(
                inter_density,
                name='Intra-cluster density'
                )
            intra_strength = pd.Series(
                inter_strength,
                name='Intra-cluster edge Strength'
                )

        return {
            'Intra-cluster density':        intra_density,
            'Intra-cluster edge strength':  intra_strength
            }


    def assess_isolation(self, network_type, table=False):
        """
        Return the inter-cluster density and inter-cluster edge strength
        data for each cluster in the network as a dictionary or DataFrame.

        Args:
            network_type:   Specify which citation network is under analysis.
            table:          Specify the output format.
                            Defaults to dictionary for calculating
                            statistical summaries.
                            Else, returns DataFrame for inspection.
        """

        if network_type == 'BC':
            data = self.bc_records
        else:
            data = self.cc_records

        # Adjacency list
        f_net = self.f_net

        # List of nodes separated by cluster membership
        node_c = self.node_c(network_type)

        # Adjacency list separated by cluster membership
        f_net_c = self.f_net_c(network_type)

        # Inter-cluster density
        inter_density = {
            key: (
                len(f_net[f_net.node.isin(frame) & f_net.neighbour.isin(frame)])
                / len(f_net[f_net.node.isin(frame) | f_net.neighbour.isin(frame)])
                )
            for key, frame in node_c.items()
            }

        # List of strings corresponding to each cluster
        c_list = (i for i in data.cluster.unique())

        # List of tuples for all pair-wise cluster combinations
        c_tuple = list(itertools.combinations(c_list, 2))

        # Inter-cluster edge strength for each pair of clusters
        inter_strength = {}
        for c1, c2 in c_tuple:
            node_1 = node_c[c1]
            node_2 = node_c[c2]
            node_joint = node_1.append(node_2)

            f_1 = f_net_c[c1]
            f_2 = f_net_c[c2]
            f_joint = f_net[
                f_net['node'].isin(node_joint)
                & f_net['neighbour'].isin(node_joint)
                ]

            f_diff = f_joint[(~f_joint.isin(f_1)) & (~f_joint.isin(f_2))].dropna()
            edge_strength = f_diff['strength'].sum() / (len(node_1) * len(node_2))

            inter_strength[(c1, c2)] = edge_strength

        # Chose whether the results are given as a dictionary or a table
        if table == True:
            inter_density = pd.Series(
                inter_density,
                name='Inter-cluster density'
                )
            inter_strength = pd.Series(
                inter_strength,
                name='Inter-cluster edge strength'
                )

        return {
            'Inter-cluster density':        inter_density,
            'Inter-cluster edge strength':  inter_density
            }


    def stats_summary(self, assess='coherence'):
        """
        Return the statistical summary of internal coherence or external
        isolation data as a DataFrame.

        Args:
            assess:     Specify which measure of topical cohesion to analyse.
        """

        if assess == 'coherence':
            name = 'Intra'
            density, edge_strength = self.assess_coherence(table=False)
        else:
            name = 'Inter'
            density, edge_strength = self.assess_isolation(table=False)

        return pd.DataFrame(
            data={
                ''.join([name, '-cluster density']): [
                    statistics.mean(density.values()),
                    statistics.median(density.values()),
                    statistics.pstdev(density.values()),
                    min(density.values()),
                    max(density.values())
                    ],
                ''.join([name, '-cluster edge strength']): [
                    statistics.mean(edge_strength.values()),
                    statistics.median(edge_strength.values()),
                    statistics.pstdev(edge_strength.values()),
                    min(edge_strength.values()),
                    max(edge_strength.values())
                    ]
                },
            index=['mean', 'median', 'std', 'min', 'max']
            )
